# Supplementary material for: Molecular basis for the recruitment of the Rab effector protein WDR44 by the GTPase Rab11
Source: J Biol Chem. 2022 Dec 1;299(1):102764. doi: 10.1016/j.jbc.2022.102764 (PMC9808001; doi:10.1016/j.jbc.2022.102764)
Supplement: Supplemental data [file mmc2.zip]

Archive with 1 entries (1 files):
- jbc_102764_mmc2.pdb
