# Supplementary material for: Molecular basis for the recruitment of the Rab effector protein WDR44 by the GTPase Rab11
Source: J Biol Chem. 2022 Dec 1;299(1):102764. doi: 10.1016/j.jbc.2022.102764 (PMC9808001; doi:10.1016/j.jbc.2022.102764)
Supplement: Supplemental data [file mmc2.zip › jbc_102764_mmc2.pdb]

ATOM      1  N   PRO A 337      -7.098 -12.029 -19.719  1.00 50.32           N  
ATOM      2  CA  PRO A 337      -6.819 -12.791 -18.510  1.00 50.32           C  
ATOM      3  C   PRO A 337      -7.350 -14.223 -18.660  1.00 50.32           C  
ATOM      4  O   PRO A 337      -8.555 -14.430 -18.802  1.00 50.32           O  
ATOM      5  CB  PRO A 337      -7.487 -11.997 -17.387  1.00 50.32           C  
ATOM      6  CG  PRO A 337      -8.566 -11.165 -18.078  1.00 50.32           C  
ATOM      7  CD  PRO A 337      -7.952 -10.885 -19.446  1.00 50.32           C  
ATOM      8  HA  PRO A 337      -5.744 -12.827 -18.332  1.00 50.32           H  
ATOM      9  HB2 PRO A 337      -6.741 -11.321 -16.969  1.00 50.32           H  
ATOM     10  HB3 PRO A 337      -7.901 -12.643 -16.613  1.00 50.32           H  
ATOM     11  HG2 PRO A 337      -9.469 -11.763 -18.197  1.00 50.32           H  
ATOM     12  HG3 PRO A 337      -8.781 -10.246 -17.533  1.00 50.32           H  
ATOM     13  HD2 PRO A 337      -7.344  -9.981 -19.401  1.00 50.32           H  
ATOM     14  HD3 PRO A 337      -8.739 -10.780 -20.192  1.00 50.32           H  
ATOM     15  N   GLN A 338      -6.446 -15.209 -18.696  1.00 58.32           N  
ATOM     16  CA  GLN A 338      -6.837 -16.616 -18.759  1.00 58.32           C  
ATOM     17  C   GLN A 338      -7.506 -16.986 -17.439  1.00 58.32           C  
ATOM     18  O   GLN A 338      -6.947 -16.726 -16.375  1.00 58.32           O  
ATOM     19  CB  GLN A 338      -5.639 -17.541 -19.038  1.00 58.32           C  
ATOM     20  CG  GLN A 338      -5.147 -17.465 -20.494  1.00 58.32           C  
ATOM     21  CD  GLN A 338      -4.236 -18.632 -20.883  1.00 58.32           C  
ATOM     22  NE2 GLN A 338      -3.817 -18.715 -22.127  1.00 58.32           N  
ATOM     23  OE1 GLN A 338      -3.886 -19.498 -20.102  1.00 58.32           O  
ATOM     24  H   GLN A 338      -5.465 -14.983 -18.614  1.00 58.32           H  
ATOM     25  HA  GLN A 338      -7.569 -16.744 -19.556  1.00 58.32           H  
ATOM     26  HB2 GLN A 338      -4.820 -17.313 -18.356  1.00 58.32           H  
ATOM     27  HB3 GLN A 338      -5.966 -18.562 -18.844  1.00 58.32           H  
ATOM     28  HG2 GLN A 338      -6.007 -17.480 -21.162  1.00 58.32           H  
ATOM     29  HG3 GLN A 338      -4.613 -16.527 -20.650  1.00 58.32           H  
ATOM     30 HE21 GLN A 338      -3.226 -19.508 -22.330  1.00 58.32           H  
ATOM     31 HE22 GLN A 338      -4.063 -18.016 -22.813  1.00 58.32           H  
ATOM     32  N   ARG A 339      -8.699 -17.586 -17.496  1.00 65.80           N  
ATOM     33  CA  ARG A 339      -9.343 -18.131 -16.298  1.00 65.80           C  
ATOM     34  C   ARG A 339      -8.599 -19.390 -15.840  1.00 65.80           C  
ATOM     35  O   ARG A 339      -8.257 -20.214 -16.694  1.00 65.80           O  
ATOM     36  CB  ARG A 339     -10.834 -18.415 -16.532  1.00 65.80           C  
ATOM     37  CG  ARG A 339     -11.657 -17.125 -16.423  1.00 65.80           C  
ATOM     38  CD  ARG A 339     -13.157 -17.428 -16.483  1.00 65.80           C  
ATOM     39  NE  ARG A 339     -13.955 -16.255 -16.073  1.00 65.80           N  
ATOM     40  CZ  ARG A 339     -15.257 -16.236 -15.859  1.00 65.80           C  
ATOM     41  NH1 ARG A 339     -16.022 -17.236 -16.195  1.00 65.80           N1+
ATOM     42  NH2 ARG A 339     -15.810 -15.213 -15.273  1.00 65.80           N  
ATOM     43  H   ARG A 339      -9.108 -17.782 -18.398  1.00 65.80           H  
ATOM     44  HA  ARG A 339      -9.258 -17.383 -15.510  1.00 65.80           H  
ATOM     45  HB2 ARG A 339     -11.180 -19.106 -15.764  1.00 65.80           H  
ATOM     46  HB3 ARG A 339     -10.985 -18.884 -17.505  1.00 65.80           H  
ATOM     47  HG2 ARG A 339     -11.389 -16.443 -17.230  1.00 65.80           H  
ATOM     48  HG3 ARG A 339     -11.437 -16.649 -15.467  1.00 65.80           H  
ATOM     49  HD2 ARG A 339     -13.373 -18.251 -15.802  1.00 65.80           H  
ATOM     50  HD3 ARG A 339     -13.420 -17.737 -17.495  1.00 65.80           H  
ATOM     51  HE  ARG A 339     -13.460 -15.421 -15.791  1.00 65.80           H  
ATOM     52 HH11 ARG A 339     -15.582 -18.067 -16.564  1.00 65.80           H  
ATOM     53 HH12 ARG A 339     -16.989 -17.250 -15.905  1.00 65.80           H  
ATOM     54 HH21 ARG A 339     -15.356 -14.913 -14.423  1.00 65.80           H  
ATOM     55 HH22 ARG A 339     -16.810 -15.194 -15.140  1.00 65.80           H  
ATOM     56  N   PRO A 340      -8.363 -19.568 -14.526  1.00 68.10           N  
ATOM     57  CA  PRO A 340      -7.799 -20.806 -14.012  1.00 68.10           C  
ATOM     58  C   PRO A 340      -8.686 -21.989 -14.395  1.00 68.10           C  
ATOM     59  O   PRO A 340      -9.911 -21.865 -14.496  1.00 68.10           O  
ATOM     60  CB  PRO A 340      -7.710 -20.650 -12.492  1.00 68.10           C  
ATOM     61  CG  PRO A 340      -7.803 -19.147 -12.264  1.00 68.10           C  
ATOM     62  CD  PRO A 340      -8.679 -18.678 -13.421  1.00 68.10           C  
ATOM     63  HA  PRO A 340      -6.799 -20.937 -14.425  1.00 68.10           H  
ATOM     64  HB2 PRO A 340      -6.782 -21.062 -12.095  1.00 68.10           H  
ATOM     65  HB3 PRO A 340      -8.570 -21.132 -12.028  1.00 68.10           H  
ATOM     66  HG2 PRO A 340      -8.235 -18.903 -11.293  1.00 68.10           H  
ATOM     67  HG3 PRO A 340      -6.805 -18.719 -12.355  1.00 68.10           H  
ATOM     68  HD2 PRO A 340      -8.459 -17.635 -13.649  1.00 68.10           H  
ATOM     69  HD3 PRO A 340      -9.730 -18.798 -13.158  1.00 68.10           H  
ATOM     70  N   ARG A 341      -8.063 -23.146 -14.605  1.00 73.84           N  
ATOM     71  CA  ARG A 341      -8.761 -24.392 -14.913  1.00 73.84           C  
ATOM     72  C   ARG A 341      -8.549 -25.386 -13.786  1.00 73.84           C  
ATOM     73  O   ARG A 341      -7.456 -25.496 -13.242  1.00 73.84           O  
ATOM     74  CB  ARG A 341      -8.325 -24.940 -16.280  1.00 73.84           C  
ATOM     75  CG  ARG A 341      -8.880 -24.056 -17.405  1.00 73.84           C  
ATOM     76  CD  ARG A 341      -8.448 -24.532 -18.791  1.00 73.84           C  
ATOM     77  NE  ARG A 341      -9.133 -23.739 -19.826  1.00 73.84           N  
ATOM     78  CZ  ARG A 341      -9.161 -23.965 -21.121  1.00 73.84           C  
ATOM     79  NH1 ARG A 341      -8.507 -24.962 -21.659  1.00 73.84           N1+
ATOM     80  NH2 ARG A 341      -9.866 -23.174 -21.883  1.00 73.84           N  
ATOM     81  H   ARG A 341      -7.069 -23.195 -14.436  1.00 73.84           H  
ATOM     82  HA  ARG A 341      -9.834 -24.204 -14.954  1.00 73.84           H  
ATOM     83  HB2 ARG A 341      -8.720 -25.949 -16.401  1.00 73.84           H  
ATOM     84  HB3 ARG A 341      -7.237 -24.981 -16.334  1.00 73.84           H  
ATOM     85  HG2 ARG A 341      -8.546 -23.027 -17.270  1.00 73.84           H  
ATOM     86  HG3 ARG A 341      -9.968 -24.080 -17.355  1.00 73.84           H  
ATOM     87  HD2 ARG A 341      -7.369 -24.412 -18.886  1.00 73.84           H  
ATOM     88  HD3 ARG A 341      -8.701 -25.587 -18.901  1.00 73.84           H  
ATOM     89  HE  ARG A 341      -9.677 -22.949 -19.511  1.00 73.84           H  
ATOM     90 HH11 ARG A 341      -8.016 -25.589 -21.038  1.00 73.84           H  
ATOM     91 HH12 ARG A 341      -8.579 -25.147 -22.650  1.00 73.84           H  
ATOM     92 HH21 ARG A 341     -10.450 -22.466 -21.463  1.00 73.84           H  
ATOM     93 HH22 ARG A 341      -9.936 -23.322 -22.880  1.00 73.84           H  
ATOM     94  N   SER A 342      -9.610 -26.110 -13.463  1.00 75.11           N  
ATOM     95  CA  SER A 342      -9.549 -27.303 -12.624  1.00 75.11           C  
ATOM     96  C   SER A 342      -8.673 -28.386 -13.267  1.00 75.11           C  
ATOM     97  O   SER A 342      -8.383 -28.343 -14.465  1.00 75.11           O  
ATOM     98  CB  SER A 342     -10.966 -27.839 -12.397  1.00 75.11           C  
ATOM     99  OG  SER A 342     -11.544 -28.190 -13.635  1.00 75.11           O  
ATOM    100  H   SER A 342     -10.466 -25.915 -13.962  1.00 75.11           H  
ATOM    101  HA  SER A 342      -9.115 -27.036 -11.660  1.00 75.11           H  
ATOM    102  HB2 SER A 342     -10.927 -28.717 -11.752  1.00 75.11           H  
ATOM    103  HB3 SER A 342     -11.580 -27.081 -11.911  1.00 75.11           H  
ATOM    104  HG  SER A 342     -11.732 -27.380 -14.115  1.00 75.11           H  
ATOM    105  N   ASN A 343      -8.315 -29.414 -12.494  1.00 76.18           N  
ATOM    106  CA  ASN A 343      -7.522 -30.554 -12.976  1.00 76.18           C  
ATOM    107  C   ASN A 343      -8.170 -31.300 -14.161  1.00 76.18           C  
ATOM    108  O   ASN A 343      -7.472 -31.975 -14.910  1.00 76.18           O  
ATOM    109  CB  ASN A 343      -7.283 -31.524 -11.802  1.00 76.18           C  
ATOM    110  CG  ASN A 343      -6.428 -30.941 -10.690  1.00 76.18           C  
ATOM    111  ND2 ASN A 343      -6.356 -31.600  -9.559  1.00 76.18           N  
ATOM    112  OD1 ASN A 343      -5.830 -29.889 -10.806  1.00 76.18           O  
ATOM    113  H   ASN A 343      -8.491 -29.349 -11.502  1.00 76.18           H  
ATOM    114  HA  ASN A 343      -6.559 -30.185 -13.327  1.00 76.18           H  
ATOM    115  HB2 ASN A 343      -8.240 -31.840 -11.387  1.00 76.18           H  
ATOM    116  HB3 ASN A 343      -6.767 -32.408 -12.177  1.00 76.18           H  
ATOM    117 HD21 ASN A 343      -6.828 -32.484  -9.433  1.00 76.18           H  
ATOM    118 HD22 ASN A 343      -5.782 -31.177  -8.843  1.00 76.18           H  
ATOM    119  N   SER A 344      -9.490 -31.176 -14.352  1.00 81.77           N  
ATOM    120  CA  SER A 344     -10.218 -31.749 -15.493  1.00 81.77           C  
ATOM    121  C   SER A 344     -10.230 -30.846 -16.736  1.00 81.77           C  
ATOM    122  O   SER A 344     -10.841 -31.192 -17.743  1.00 81.77           O  
ATOM    123  CB  SER A 344     -11.648 -32.094 -15.069  1.00 81.77           C  
ATOM    124  OG  SER A 344     -12.336 -30.923 -14.673  1.00 81.77           O  
ATOM    125  H   SER A 344     -10.016 -30.574 -13.735  1.00 81.77           H  
ATOM    126  HA  SER A 344      -9.730 -32.677 -15.788  1.00 81.77           H  
ATOM    127  HB2 SER A 344     -11.613 -32.795 -14.235  1.00 81.77           H  
ATOM    128  HB3 SER A 344     -12.174 -32.564 -15.900  1.00 81.77           H  
ATOM    129  HG  SER A 344     -13.169 -31.175 -14.266  1.00 81.77           H  
ATOM    130  N   GLY A 345      -9.586 -29.676 -16.680  1.00 78.14           N  
ATOM    131  CA  GLY A 345      -9.565 -28.688 -17.759  1.00 78.14           C  
ATOM    132  C   GLY A 345     -10.793 -27.774 -17.810  1.00 78.14           C  
ATOM    133  O   GLY A 345     -10.814 -26.852 -18.627  1.00 78.14           O  
ATOM    134  H   GLY A 345      -9.094 -29.444 -15.829  1.00 78.14           H  
ATOM    135  HA2 GLY A 345      -8.682 -28.060 -17.634  1.00 78.14           H  
ATOM    136  HA3 GLY A 345      -9.489 -29.203 -18.716  1.00 78.14           H  
ATOM    137  N   ARG A 346     -11.793 -27.972 -16.938  1.00 82.13           N  
ATOM    138  CA  ARG A 346     -12.941 -27.061 -16.807  1.00 82.13           C  
ATOM    139  C   ARG A 346     -12.481 -25.726 -16.221  1.00 82.13           C  
ATOM    140  O   ARG A 346     -11.787 -25.716 -15.205  1.00 82.13           O  
ATOM    141  CB  ARG A 346     -14.060 -27.730 -15.980  1.00 82.13           C  
ATOM    142  CG  ARG A 346     -15.126 -26.727 -15.512  1.00 82.13           C  
ATOM    143  CD  ARG A 346     -16.211 -27.349 -14.631  1.00 82.13           C  
ATOM    144  NE  ARG A 346     -16.667 -26.370 -13.625  1.00 82.13           N  
ATOM    145  CZ  ARG A 346     -17.757 -26.412 -12.886  1.00 82.13           C  
ATOM    146  NH1 ARG A 346     -18.716 -27.268 -13.116  1.00 82.13           N1+
ATOM    147  NH2 ARG A 346     -17.884 -25.596 -11.883  1.00 82.13           N  
ATOM    148  H   ARG A 346     -11.708 -28.743 -16.291  1.00 82.13           H  
ATOM    149  HA  ARG A 346     -13.332 -26.857 -17.804  1.00 82.13           H  
ATOM    150  HB2 ARG A 346     -13.630 -28.203 -15.098  1.00 82.13           H  
ATOM    151  HB3 ARG A 346     -14.531 -28.507 -16.582  1.00 82.13           H  
ATOM    152  HG2 ARG A 346     -14.624 -25.977 -14.901  1.00 82.13           H  
ATOM    153  HG3 ARG A 346     -15.585 -26.233 -16.368  1.00 82.13           H  
ATOM    154  HD2 ARG A 346     -15.797 -28.209 -14.104  1.00 82.13           H  
ATOM    155  HD3 ARG A 346     -17.036 -27.679 -15.263  1.00 82.13           H  
ATOM    156  HE  ARG A 346     -16.036 -25.616 -13.394  1.00 82.13           H  
ATOM    157 HH11 ARG A 346     -19.526 -27.265 -12.513  1.00 82.13           H  
ATOM    158 HH12 ARG A 346     -18.621 -27.914 -13.887  1.00 82.13           H  
ATOM    159 HH21 ARG A 346     -18.638 -25.687 -11.217  1.00 82.13           H  
ATOM    160 HH22 ARG A 346     -17.063 -25.155 -11.494  1.00 82.13           H  
ATOM    161  N   GLU A 347     -12.910 -24.624 -16.829  1.00 78.95           N  
ATOM    162  CA  GLU A 347     -12.706 -23.270 -16.302  1.00 78.95           C  
ATOM    163  C   GLU A 347     -13.418 -23.095 -14.962  1.00 78.95           C  
ATOM    164  O   GLU A 347     -14.578 -23.487 -14.813  1.00 78.95           O  
ATOM    165  CB  GLU A 347     -13.181 -22.217 -17.316  1.00 78.95           C  
ATOM    166  CG  GLU A 347     -12.304 -22.280 -18.573  1.00 78.95           C  
ATOM    167  CD  GLU A 347     -12.606 -21.219 -19.633  1.00 78.95           C  
ATOM    168  OE1 GLU A 347     -11.799 -21.212 -20.600  1.00 78.95           O  
ATOM    169  OE2 GLU A 347     -13.585 -20.455 -19.478  1.00 78.95           O1-
ATOM    170  H   GLU A 347     -13.493 -24.718 -17.648  1.00 78.95           H  
ATOM    171  HA  GLU A 347     -11.642 -23.111 -16.125  1.00 78.95           H  
ATOM    172  HB2 GLU A 347     -13.088 -21.229 -16.866  1.00 78.95           H  
ATOM    173  HB3 GLU A 347     -14.223 -22.399 -17.578  1.00 78.95           H  
ATOM    174  HG2 GLU A 347     -11.262 -22.174 -18.270  1.00 78.95           H  
ATOM    175  HG3 GLU A 347     -12.410 -23.261 -19.036  1.00 78.95           H  
ATOM    176  N   LEU A 348     -12.700 -22.531 -13.992  1.00 74.48           N  
ATOM    177  CA  LEU A 348     -13.248 -22.266 -12.672  1.00 74.48           C  
ATOM    178  C   LEU A 348     -14.269 -21.123 -12.733  1.00 74.48           C  
ATOM    179  O   LEU A 348     -14.088 -20.144 -13.467  1.00 74.48           O  
ATOM    180  CB  LEU A 348     -12.123 -21.978 -11.662  1.00 74.48           C  
ATOM    181  CG  LEU A 348     -11.139 -23.134 -11.406  1.00 74.48           C  
ATOM    182  CD1 LEU A 348     -10.169 -22.748 -10.289  1.00 74.48           C  
ATOM    183  CD2 LEU A 348     -11.816 -24.437 -10.980  1.00 74.48           C  
ATOM    184  H   LEU A 348     -11.763 -22.207 -14.186  1.00 74.48           H  
ATOM    185  HA  LEU A 348     -13.783 -23.159 -12.348  1.00 74.48           H  
ATOM    186  HB2 LEU A 348     -11.560 -21.113 -12.013  1.00 74.48           H  
ATOM    187  HB3 LEU A 348     -12.583 -21.707 -10.712  1.00 74.48           H  
ATOM    188  HG  LEU A 348     -10.562 -23.323 -12.312  1.00 74.48           H  
ATOM    189 HD11 LEU A 348     -10.680 -22.787  -9.327  1.00 74.48           H  
ATOM    190 HD12 LEU A 348      -9.322 -23.434 -10.272  1.00 74.48           H  
ATOM    191 HD13 LEU A 348      -9.815 -21.725 -10.419  1.00 74.48           H  
ATOM    192 HD21 LEU A 348     -11.063 -25.164 -10.676  1.00 74.48           H  
ATOM    193 HD22 LEU A 348     -12.490 -24.250 -10.144  1.00 74.48           H  
ATOM    194 HD23 LEU A 348     -12.398 -24.840 -11.809  1.00 74.48           H  
ATOM    195  N   THR A 349     -15.338 -21.244 -11.952  1.00 79.03           N  
ATOM    196  CA  THR A 349     -16.279 -20.150 -11.700  1.00 79.03           C  
ATOM    197  C   THR A 349     -15.616 -19.063 -10.854  1.00 79.03           C  
ATOM    198  O   THR A 349     -14.620 -19.308 -10.176  1.00 79.03           O  
ATOM    199  CB  THR A 349     -17.571 -20.636 -11.019  1.00 79.03           C  
ATOM    200  CG2 THR A 349     -18.246 -21.780 -11.776  1.00 79.03           C  
ATOM    201  OG1 THR A 349     -17.314 -21.065  -9.706  1.00 79.03           O  
ATOM    202  H   THR A 349     -15.411 -22.074 -11.381  1.00 79.03           H  
ATOM    203  HA  THR A 349     -16.550 -19.703 -12.657  1.00 79.03           H  
ATOM    204  HB  THR A 349     -18.268 -19.800 -10.972  1.00 79.03           H  
ATOM    205  HG1 THR A 349     -18.133 -21.366  -9.305  1.00 79.03           H  
ATOM    206 HG21 THR A 349     -17.614 -22.668 -11.757  1.00 79.03           H  
ATOM    207 HG22 THR A 349     -19.202 -22.013 -11.306  1.00 79.03           H  
ATOM    208 HG23 THR A 349     -18.419 -21.484 -12.811  1.00 79.03           H  
ATOM    209  N   ASP A 350     -16.171 -17.849 -10.859  1.00 73.32           N  
ATOM    210  CA  ASP A 350     -15.646 -16.758 -10.028  1.00 73.32           C  
ATOM    211  C   ASP A 350     -15.669 -17.143  -8.533  1.00 73.32           C  
ATOM    212  O   ASP A 350     -14.728 -16.839  -7.809  1.00 73.32           O  
ATOM    213  CB  ASP A 350     -16.436 -15.466 -10.310  1.00 73.32           C  
ATOM    214  CG  ASP A 350     -16.265 -14.903 -11.738  1.00 73.32           C  
ATOM    215  OD1 ASP A 350     -15.328 -15.285 -12.485  1.00 73.32           O  
ATOM    216  OD2 ASP A 350     -17.110 -14.083 -12.149  1.00 73.32           O1-
ATOM    217  H   ASP A 350     -16.965 -17.656 -11.453  1.00 73.32           H  
ATOM    218  HA  ASP A 350     -14.604 -16.581 -10.295  1.00 73.32           H  
ATOM    219  HB2 ASP A 350     -16.115 -14.701  -9.603  1.00 73.32           H  
ATOM    220  HB3 ASP A 350     -17.494 -15.657 -10.129  1.00 73.32           H  
ATOM    221  N   GLU A 351     -16.675 -17.903  -8.093  1.00 72.32           N  
ATOM    222  CA  GLU A 351     -16.773 -18.444  -6.732  1.00 72.32           C  
ATOM    223  C   GLU A 351     -15.687 -19.493  -6.429  1.00 72.32           C  
ATOM    224  O   GLU A 351     -15.060 -19.430  -5.375  1.00 72.32           O  
ATOM    225  CB  GLU A 351     -18.185 -19.015  -6.553  1.00 72.32           C  
ATOM    226  CG  GLU A 351     -18.524 -19.367  -5.098  1.00 72.32           C  
ATOM    227  CD  GLU A 351     -19.994 -19.788  -4.928  1.00 72.32           C  
ATOM    228  OE1 GLU A 351     -20.429 -19.882  -3.761  1.00 72.32           O  
ATOM    229  OE2 GLU A 351     -20.668 -20.025  -5.960  1.00 72.32           O1-
ATOM    230  H   GLU A 351     -17.408 -18.150  -8.743  1.00 72.32           H  
ATOM    231  HA  GLU A 351     -16.643 -17.629  -6.020  1.00 72.32           H  
ATOM    232  HB2 GLU A 351     -18.295 -19.900  -7.181  1.00 72.32           H  
ATOM    233  HB3 GLU A 351     -18.896 -18.262  -6.894  1.00 72.32           H  
ATOM    234  HG2 GLU A 351     -17.876 -20.179  -4.769  1.00 72.32           H  
ATOM    235  HG3 GLU A 351     -18.324 -18.495  -4.475  1.00 72.32           H  
ATOM    236  N   GLU A 352     -15.388 -20.401  -7.367  1.00 75.95           N  
ATOM    237  CA  GLU A 352     -14.284 -21.367  -7.242  1.00 75.95           C  
ATOM    238  C   GLU A 352     -12.921 -20.653  -7.177  1.00 75.95           C  
ATOM    239  O   GLU A 352     -12.054 -21.034  -6.390  1.00 75.95           O  
ATOM    240  CB  GLU A 352     -14.313 -22.360  -8.425  1.00 75.95           C  
ATOM    241  CG  GLU A 352     -15.437 -23.413  -8.341  1.00 75.95           C  
ATOM    242  CD  GLU A 352     -15.646 -24.240  -9.633  1.00 75.95           C  
ATOM    243  OE1 GLU A 352     -16.190 -25.365  -9.574  1.00 75.95           O  
ATOM    244  OE2 GLU A 352     -15.360 -23.769 -10.756  1.00 75.95           O1-
ATOM    245  H   GLU A 352     -15.916 -20.398  -8.229  1.00 75.95           H  
ATOM    246  HA  GLU A 352     -14.397 -21.924  -6.312  1.00 75.95           H  
ATOM    247  HB2 GLU A 352     -14.419 -21.791  -9.348  1.00 75.95           H  
ATOM    248  HB3 GLU A 352     -13.360 -22.888  -8.461  1.00 75.95           H  
ATOM    249  HG2 GLU A 352     -15.204 -24.088  -7.517  1.00 75.95           H  
ATOM    250  HG3 GLU A 352     -16.376 -22.917  -8.094  1.00 75.95           H  
ATOM    251  N   ILE A 353     -12.739 -19.581  -7.961  1.00 73.92           N  
ATOM    252  CA  ILE A 353     -11.528 -18.749  -7.927  1.00 73.92           C  
ATOM    253  C   ILE A 353     -11.410 -18.058  -6.566  1.00 73.92           C  
ATOM    254  O   ILE A 353     -10.369 -18.166  -5.921  1.00 73.92           O  
ATOM    255  CB  ILE A 353     -11.511 -17.729  -9.091  1.00 73.92           C  
ATOM    256  CG1 ILE A 353     -11.446 -18.452 -10.456  1.00 73.92           C  
ATOM    257  CG2 ILE A 353     -10.317 -16.760  -8.960  1.00 73.92           C  
ATOM    258  CD1 ILE A 353     -11.749 -17.544 -11.657  1.00 73.92           C  
ATOM    259  H   ILE A 353     -13.493 -19.324  -8.581  1.00 73.92           H  
ATOM    260  HA  ILE A 353     -10.662 -19.402  -8.033  1.00 73.92           H  
ATOM    261  HB  ILE A 353     -12.429 -17.143  -9.051  1.00 73.92           H  
ATOM    262 HG12 ILE A 353     -12.175 -19.262 -10.475  1.00 73.92           H  
ATOM    263 HG13 ILE A 353     -10.463 -18.906 -10.584  1.00 73.92           H  
ATOM    264 HG21 ILE A 353      -9.382 -17.320  -8.926  1.00 73.92           H  
ATOM    265 HG22 ILE A 353     -10.407 -16.171  -8.048  1.00 73.92           H  
ATOM    266 HG23 ILE A 353     -10.294 -16.063  -9.797  1.00 73.92           H  
ATOM    267 HD11 ILE A 353     -11.888 -18.161 -12.544  1.00 73.92           H  
ATOM    268 HD12 ILE A 353     -12.667 -16.985 -11.480  1.00 73.92           H  
ATOM    269 HD13 ILE A 353     -10.926 -16.851 -11.833  1.00 73.92           H  
ATOM    270  N   LEU A 354     -12.468 -17.389  -6.103  1.00 71.95           N  
ATOM    271  CA  LEU A 354     -12.481 -16.686  -4.817  1.00 71.95           C  
ATOM    272  C   LEU A 354     -12.292 -17.641  -3.629  1.00 71.95           C  
ATOM    273  O   LEU A 354     -11.622 -17.282  -2.665  1.00 71.95           O  
ATOM    274  CB  LEU A 354     -13.801 -15.907  -4.678  1.00 71.95           C  
ATOM    275  CG  LEU A 354     -13.942 -14.689  -5.611  1.00 71.95           C  
ATOM    276  CD1 LEU A 354     -15.360 -14.127  -5.511  1.00 71.95           C  
ATOM    277  CD2 LEU A 354     -12.966 -13.574  -5.254  1.00 71.95           C  
ATOM    278  H   LEU A 354     -13.307 -17.367  -6.665  1.00 71.95           H  
ATOM    279  HA  LEU A 354     -11.644 -15.989  -4.783  1.00 71.95           H  
ATOM    280  HB2 LEU A 354     -14.626 -16.595  -4.864  1.00 71.95           H  
ATOM    281  HB3 LEU A 354     -13.892 -15.557  -3.650  1.00 71.95           H  
ATOM    282  HG  LEU A 354     -13.743 -14.968  -6.646  1.00 71.95           H  
ATOM    283 HD11 LEU A 354     -16.075 -14.889  -5.819  1.00 71.95           H  
ATOM    284 HD12 LEU A 354     -15.574 -13.823  -4.486  1.00 71.95           H  
ATOM    285 HD13 LEU A 354     -15.462 -13.267  -6.173  1.00 71.95           H  
ATOM    286 HD21 LEU A 354     -11.942 -13.903  -5.430  1.00 71.95           H  
ATOM    287 HD22 LEU A 354     -13.102 -13.292  -4.210  1.00 71.95           H  
ATOM    288 HD23 LEU A 354     -13.163 -12.702  -5.877  1.00 71.95           H  
ATOM    289  N   ALA A 355     -12.824 -18.862  -3.704  1.00 75.98           N  
ATOM    290  CA  ALA A 355     -12.626 -19.886  -2.679  1.00 75.98           C  
ATOM    291  C   ALA A 355     -11.198 -20.463  -2.673  1.00 75.98           C  
ATOM    292  O   ALA A 355     -10.728 -20.921  -1.635  1.00 75.98           O  
ATOM    293  CB  ALA A 355     -13.670 -20.987  -2.887  1.00 75.98           C  
ATOM    294  H   ALA A 355     -13.434 -19.079  -4.479  1.00 75.98           H  
ATOM    295  HA  ALA A 355     -12.796 -19.434  -1.702  1.00 75.98           H  
ATOM    296  HB1 ALA A 355     -13.559 -21.745  -2.112  1.00 75.98           H  
ATOM    297  HB2 ALA A 355     -14.673 -20.563  -2.830  1.00 75.98           H  
ATOM    298  HB3 ALA A 355     -13.535 -21.451  -3.864  1.00 75.98           H  
ATOM    299  N   SER A 356     -10.502 -20.441  -3.816  1.00 77.00           N  
ATOM    300  CA  SER A 356      -9.114 -20.916  -3.933  1.00 77.00           C  
ATOM    301  C   SER A 356      -8.065 -19.898  -3.473  1.00 77.00           C  
ATOM    302  O   SER A 356      -6.923 -20.264  -3.194  1.00 77.00           O  
ATOM    303  CB  SER A 356      -8.835 -21.351  -5.376  1.00 77.00           C  
ATOM    304  OG  SER A 356      -8.695 -20.253  -6.261  1.00 77.00           O  
ATOM    305  H   SER A 356     -10.984 -20.145  -4.653  1.00 77.00           H  
ATOM    306  HA  SER A 356      -8.996 -21.794  -3.298  1.00 77.00           H  
ATOM    307  HB2 SER A 356      -7.912 -21.930  -5.396  1.00 77.00           H  
ATOM    308  HB3 SER A 356      -9.646 -21.994  -5.719  1.00 77.00           H  
ATOM    309  HG  SER A 356      -9.366 -19.596  -6.060  1.00 77.00           H  
ATOM    310  N   VAL A 357      -8.434 -18.618  -3.410  1.00 80.28           N  
ATOM    311  CA  VAL A 357      -7.531 -17.529  -3.031  1.00 80.28           C  
ATOM    312  C   VAL A 357      -7.638 -17.321  -1.533  1.00 80.28           C  
ATOM    313  O   VAL A 357      -8.687 -16.929  -1.036  1.00 80.28           O  
ATOM    314  CB  VAL A 357      -7.864 -16.245  -3.804  1.00 80.28           C  
ATOM    315  CG1 VAL A 357      -6.994 -15.057  -3.366  1.00 80.28           C  
ATOM    316  CG2 VAL A 357      -7.641 -16.456  -5.307  1.00 80.28           C  
ATOM    317  H   VAL A 357      -9.400 -18.390  -3.598  1.00 80.28           H  
ATOM    318  HA  VAL A 357      -6.505 -17.808  -3.272  1.00 80.28           H  
ATOM    319  HB  VAL A 357      -8.913 -15.994  -3.645  1.00 80.28           H  
ATOM    320 HG11 VAL A 357      -7.217 -14.787  -2.334  1.00 80.28           H  
ATOM    321 HG12 VAL A 357      -5.939 -15.315  -3.448  1.00 80.28           H  
ATOM    322 HG13 VAL A 357      -7.206 -14.193  -3.997  1.00 80.28           H  
ATOM    323 HG21 VAL A 357      -7.948 -17.453  -5.622  1.00 80.28           H  
ATOM    324 HG22 VAL A 357      -6.590 -16.325  -5.566  1.00 80.28           H  
ATOM    325 HG23 VAL A 357      -8.266 -15.741  -5.843  1.00 80.28           H  
ATOM    326  N   MET A 358      -6.547 -17.559  -0.815  1.00 85.88           N  
ATOM    327  CA  MET A 358      -6.498 -17.330   0.625  1.00 85.88           C  
ATOM    328  C   MET A 358      -6.093 -15.887   0.923  1.00 85.88           C  
ATOM    329  O   MET A 358      -5.194 -15.332   0.285  1.00 85.88           O  
ATOM    330  CB  MET A 358      -5.568 -18.343   1.305  1.00 85.88           C  
ATOM    331  CG  MET A 358      -6.015 -19.795   1.069  1.00 85.88           C  
ATOM    332  SD  MET A 358      -7.683 -20.226   1.649  1.00 85.88           S  
ATOM    333  CE  MET A 358      -7.401 -20.205   3.437  1.00 85.88           C  
ATOM    334  H   MET A 358      -5.720 -17.914  -1.274  1.00 85.88           H  
ATOM    335  HA  MET A 358      -7.495 -17.481   1.039  1.00 85.88           H  
ATOM    336  HB2 MET A 358      -5.551 -18.147   2.378  1.00 85.88           H  
ATOM    337  HB3 MET A 358      -4.555 -18.218   0.923  1.00 85.88           H  
ATOM    338  HG2 MET A 358      -5.965 -20.007   0.001  1.00 85.88           H  
ATOM    339  HG3 MET A 358      -5.301 -20.454   1.563  1.00 85.88           H  
ATOM    340  HE1 MET A 358      -7.185 -19.185   3.757  1.00 85.88           H  
ATOM    341  HE2 MET A 358      -6.558 -20.848   3.689  1.00 85.88           H  
ATOM    342  HE3 MET A 358      -8.293 -20.558   3.956  1.00 85.88           H  
ATOM    343  N   ILE A 359      -6.761 -15.303   1.911  1.00 87.64           N  
ATOM    344  CA  ILE A 359      -6.333 -14.101   2.604  1.00 87.64           C  
ATOM    345  C   ILE A 359      -5.653 -14.523   3.899  1.00 87.64           C  
ATOM    346  O   ILE A 359      -6.268 -15.210   4.713  1.00 87.64           O  
ATOM    347  CB  ILE A 359      -7.495 -13.156   2.934  1.00 87.64           C  
ATOM    348  CG1 ILE A 359      -8.292 -12.711   1.701  1.00 87.64           C  
ATOM    349  CG2 ILE A 359      -6.919 -11.915   3.639  1.00 87.64           C  
ATOM    350  CD1 ILE A 359      -9.656 -12.202   2.161  1.00 87.64           C  
ATOM    351  H   ILE A 359      -7.505 -15.827   2.348  1.00 87.64           H  
ATOM    352  HA  ILE A 359      -5.640 -13.560   1.960  1.00 87.64           H  
ATOM    353  HB  ILE A 359      -8.170 -13.671   3.618  1.00 87.64           H  
ATOM    354 HG12 ILE A 359      -7.763 -11.914   1.177  1.00 87.64           H  
ATOM    355 HG13 ILE A 359      -8.452 -13.542   1.014  1.00 87.64           H  
ATOM    356 HG21 ILE A 359      -7.676 -11.151   3.816  1.00 87.64           H  
ATOM    357 HG22 ILE A 359      -6.521 -12.203   4.613  1.00 87.64           H  
ATOM    358 HG23 ILE A 359      -6.121 -11.477   3.039  1.00 87.64           H  
ATOM    359 HD11 ILE A 359     -10.270 -13.043   2.482  1.00 87.64           H  
ATOM    360 HD12 ILE A 359      -9.577 -11.513   3.001  1.00 87.64           H  
ATOM    361 HD13 ILE A 359     -10.138 -11.666   1.343  1.00 87.64           H  
ATOM    362  N   LYS A 360      -4.433 -14.053   4.128  1.00 90.35           N  
ATOM    363  CA  LYS A 360      -3.714 -14.236   5.382  1.00 90.35           C  
ATOM    364  C   LYS A 360      -3.719 -12.959   6.210  1.00 90.35           C  
ATOM    365  O   LYS A 360      -3.296 -11.905   5.738  1.00 90.35           O  
ATOM    366  CB  LYS A 360      -2.303 -14.704   5.054  1.00 90.35           C  
ATOM    367  CG  LYS A 360      -1.525 -15.067   6.318  1.00 90.35           C  
ATOM    368  CD  LYS A 360      -0.205 -15.685   5.879  1.00 90.35           C  
ATOM    369  CE  LYS A 360       0.515 -16.255   7.091  1.00 90.35           C  
ATOM    370  NZ  LYS A 360       1.456 -17.286   6.620  1.00 90.35           N1+
ATOM    371  H   LYS A 360      -3.995 -13.511   3.397  1.00 90.35           H  
ATOM    372  HA  LYS A 360      -4.197 -15.019   5.968  1.00 90.35           H  
ATOM    373  HB2 LYS A 360      -1.776 -13.911   4.523  1.00 90.35           H  
ATOM    374  HB3 LYS A 360      -2.369 -15.575   4.401  1.00 90.35           H  
ATOM    375  HG2 LYS A 360      -2.093 -15.787   6.906  1.00 90.35           H  
ATOM    376  HG3 LYS A 360      -1.333 -14.178   6.919  1.00 90.35           H  
ATOM    377  HD2 LYS A 360       0.415 -14.940   5.381  1.00 90.35           H  
ATOM    378  HD3 LYS A 360      -0.422 -16.490   5.176  1.00 90.35           H  
ATOM    379  HE2 LYS A 360      -0.225 -16.714   7.746  1.00 90.35           H  
ATOM    380  HE3 LYS A 360       1.017 -15.451   7.628  1.00 90.35           H  
ATOM    381  HZ1 LYS A 360       1.959 -17.699   7.392  1.00 90.35           H  
ATOM    382  HZ2 LYS A 360       0.901 -18.000   6.169  1.00 90.35           H  
ATOM    383  HZ3 LYS A 360       2.083 -16.888   5.935  1.00 90.35           H  
ATOM    384  N   ASN A 361      -4.144 -13.065   7.462  1.00 91.64           N  
ATOM    385  CA  ASN A 361      -3.930 -12.028   8.457  1.00 91.64           C  
ATOM    386  C   ASN A 361      -2.496 -12.145   8.993  1.00 91.64           C  
ATOM    387  O   ASN A 361      -2.156 -13.120   9.661  1.00 91.64           O  
ATOM    388  CB  ASN A 361      -4.991 -12.179   9.557  1.00 91.64           C  
ATOM    389  CG  ASN A 361      -4.934 -11.040  10.558  1.00 91.64           C  
ATOM    390  ND2 ASN A 361      -5.975 -10.826  11.324  1.00 91.64           N  
ATOM    391  OD1 ASN A 361      -3.956 -10.326  10.676  1.00 91.64           O  
ATOM    392  H   ASN A 361      -4.464 -13.969   7.780  1.00 91.64           H  
ATOM    393  HA  ASN A 361      -4.051 -11.047   7.998  1.00 91.64           H  
ATOM    394  HB2 ASN A 361      -4.840 -13.122  10.084  1.00 91.64           H  
ATOM    395  HB3 ASN A 361      -5.982 -12.204   9.105  1.00 91.64           H  
ATOM    396 HD21 ASN A 361      -5.862 -10.090  12.007  1.00 91.64           H  
ATOM    397 HD22 ASN A 361      -6.746 -11.479  11.325  1.00 91.64           H  
ATOM    398  N   LEU A 362      -1.647 -11.160   8.711  1.00 91.30           N  
ATOM    399  CA  LEU A 362      -0.257 -11.152   9.168  1.00 91.30           C  
ATOM    400  C   LEU A 362      -0.116 -10.908  10.676  1.00 91.30           C  
ATOM    401  O   LEU A 362       0.944 -11.199  11.224  1.00 91.30           O  
ATOM    402  CB  LEU A 362       0.540 -10.094   8.395  1.00 91.30           C  
ATOM    403  CG  LEU A 362       0.651 -10.314   6.878  1.00 91.30           C  
ATOM    404  CD1 LEU A 362       1.499  -9.197   6.265  1.00 91.30           C  
ATOM    405  CD2 LEU A 362       1.324 -11.650   6.563  1.00 91.30           C  
ATOM    406  H   LEU A 362      -1.991 -10.364   8.194  1.00 91.30           H  
ATOM    407  HA  LEU A 362       0.180 -12.133   8.982  1.00 91.30           H  
ATOM    408  HB2 LEU A 362       0.082  -9.124   8.586  1.00 91.30           H  
ATOM    409  HB3 LEU A 362       1.548 -10.088   8.808  1.00 91.30           H  
ATOM    410  HG  LEU A 362      -0.342 -10.290   6.428  1.00 91.30           H  
ATOM    411 HD11 LEU A 362       2.535  -9.288   6.589  1.00 91.30           H  
ATOM    412 HD12 LEU A 362       1.474  -9.295   5.180  1.00 91.30           H  
ATOM    413 HD13 LEU A 362       1.088  -8.225   6.537  1.00 91.30           H  
ATOM    414 HD21 LEU A 362       0.649 -12.470   6.809  1.00 91.30           H  
ATOM    415 HD22 LEU A 362       2.256 -11.753   7.119  1.00 91.30           H  
ATOM    416 HD23 LEU A 362       1.544 -11.706   5.497  1.00 91.30           H  
ATOM    417  N   ASP A 363      -1.157 -10.399  11.338  1.00 90.12           N  
ATOM    418  CA  ASP A 363      -1.142 -10.136  12.778  1.00 90.12           C  
ATOM    419  C   ASP A 363      -1.429 -11.414  13.587  1.00 90.12           C  
ATOM    420  O   ASP A 363      -0.862 -11.610  14.660  1.00 90.12           O  
ATOM    421  CB  ASP A 363      -2.159  -9.033  13.131  1.00 90.12           C  
ATOM    422  CG  ASP A 363      -2.022  -7.746  12.302  1.00 90.12           C  
ATOM    423  OD1 ASP A 363      -0.886  -7.345  11.964  1.00 90.12           O  
ATOM    424  OD2 ASP A 363      -3.075  -7.139  11.992  1.00 90.12           O1-
ATOM    425  H   ASP A 363      -1.997 -10.167  10.829  1.00 90.12           H  
ATOM    426  HA  ASP A 363      -0.153  -9.777  13.063  1.00 90.12           H  
ATOM    427  HB2 ASP A 363      -3.167  -9.429  13.011  1.00 90.12           H  
ATOM    428  HB3 ASP A 363      -2.036  -8.776  14.183  1.00 90.12           H  
ATOM    429  N   THR A 364      -2.294 -12.304  13.077  1.00 89.93           N  
ATOM    430  CA  THR A 364      -2.722 -13.535  13.779  1.00 89.93           C  
ATOM    431  C   THR A 364      -2.207 -14.827  13.145  1.00 89.93           C  
ATOM    432  O   THR A 364      -2.230 -15.877  13.785  1.00 89.93           O  
ATOM    433  CB  THR A 364      -4.253 -13.621  13.893  1.00 89.93           C  
ATOM    434  CG2 THR A 364      -4.868 -12.395  14.567  1.00 89.93           C  
ATOM    435  OG1 THR A 364      -4.846 -13.751  12.619  1.00 89.93           O  
ATOM    436  H   THR A 364      -2.739 -12.070  12.202  1.00 89.93           H  
ATOM    437  HA  THR A 364      -2.327 -13.520  14.795  1.00 89.93           H  
ATOM    438  HB  THR A 364      -4.507 -14.502  14.483  1.00 89.93           H  
ATOM    439  HG1 THR A 364      -5.755 -14.028  12.752  1.00 89.93           H  
ATOM    440 HG21 THR A 364      -4.402 -12.242  15.541  1.00 89.93           H  
ATOM    441 HG22 THR A 364      -5.938 -12.551  14.706  1.00 89.93           H  
ATOM    442 HG23 THR A 364      -4.712 -11.507  13.955  1.00 89.93           H  
ATOM    443  N   GLY A 365      -1.767 -14.776  11.886  1.00 89.66           N  
ATOM    444  CA  GLY A 365      -1.441 -15.946  11.072  1.00 89.66           C  
ATOM    445  C   GLY A 365      -2.661 -16.704  10.535  1.00 89.66           C  
ATOM    446  O   GLY A 365      -2.474 -17.708   9.852  1.00 89.66           O  
ATOM    447  H   GLY A 365      -1.798 -13.886  11.409  1.00 89.66           H  
ATOM    448  HA2 GLY A 365      -0.845 -16.641  11.663  1.00 89.66           H  
ATOM    449  HA3 GLY A 365      -0.853 -15.617  10.216  1.00 89.66           H  
ATOM    450  N   GLU A 366      -3.887 -16.252  10.824  1.00 90.46           N  
ATOM    451  CA  GLU A 366      -5.116 -16.877  10.326  1.00 90.46           C  
ATOM    452  C   GLU A 366      -5.232 -16.720   8.806  1.00 90.46           C  
ATOM    453  O   GLU A 366      -5.002 -15.639   8.261  1.00 90.46           O  
ATOM    454  CB  GLU A 366      -6.349 -16.291  11.038  1.00 90.46           C  
ATOM    455  CG  GLU A 366      -7.655 -17.036  10.688  1.00 90.46           C  
ATOM    456  CD  GLU A 366      -8.913 -16.440  11.345  1.00 90.46           C  
ATOM    457  OE1 GLU A 366     -10.020 -16.952  11.037  1.00 90.46           O  
ATOM    458  OE2 GLU A 366      -8.769 -15.483  12.141  1.00 90.46           O1-
ATOM    459  H   GLU A 366      -3.971 -15.397  11.354  1.00 90.46           H  
ATOM    460  HA  GLU A 366      -5.068 -17.942  10.554  1.00 90.46           H  
ATOM    461  HB2 GLU A 366      -6.191 -16.355  12.114  1.00 90.46           H  
ATOM    462  HB3 GLU A 366      -6.449 -15.241  10.762  1.00 90.46           H  
ATOM    463  HG2 GLU A 366      -7.550 -18.078  10.991  1.00 90.46           H  
ATOM    464  HG3 GLU A 366      -7.797 -17.015   9.607  1.00 90.46           H  
ATOM    465  N   GLU A 367      -5.633 -17.794   8.129  1.00 89.44           N  
ATOM    466  CA  GLU A 367      -5.901 -17.800   6.694  1.00 89.44           C  
ATOM    467  C   GLU A 367      -7.382 -18.106   6.446  1.00 89.44           C  
ATOM    468  O   GLU A 367      -7.918 -19.105   6.932  1.00 89.44           O  
ATOM    469  CB  GLU A 367      -4.963 -18.779   5.965  1.00 89.44           C  
ATOM    470  CG  GLU A 367      -3.493 -18.321   6.037  1.00 89.44           C  
ATOM    471  CD  GLU A 367      -2.492 -19.231   5.301  1.00 89.44           C  
ATOM    472  OE1 GLU A 367      -1.264 -18.993   5.476  1.00 89.44           O  
ATOM    473  OE2 GLU A 367      -2.938 -20.135   4.556  1.00 89.44           O1-
ATOM    474  H   GLU A 367      -5.833 -18.646   8.633  1.00 89.44           H  
ATOM    475  HA  GLU A 367      -5.696 -16.808   6.294  1.00 89.44           H  
ATOM    476  HB2 GLU A 367      -5.063 -19.773   6.400  1.00 89.44           H  
ATOM    477  HB3 GLU A 367      -5.259 -18.820   4.916  1.00 89.44           H  
ATOM    478  HG2 GLU A 367      -3.190 -18.252   7.081  1.00 89.44           H  
ATOM    479  HG3 GLU A 367      -3.434 -17.324   5.602  1.00 89.44           H  
ATOM    480  N   ILE A 368      -8.053 -17.252   5.673  1.00 87.28           N  
ATOM    481  CA  ILE A 368      -9.457 -17.420   5.283  1.00 87.28           C  
ATOM    482  C   ILE A 368      -9.599 -17.329   3.761  1.00 87.28           C  
ATOM    483  O   ILE A 368      -8.890 -16.544   3.137  1.00 87.28           O  
ATOM    484  CB  ILE A 368     -10.386 -16.417   6.007  1.00 87.28           C  
ATOM    485  CG1 ILE A 368     -10.066 -14.945   5.661  1.00 87.28           C  
ATOM    486  CG2 ILE A 368     -10.332 -16.665   7.525  1.00 87.28           C  
ATOM    487  CD1 ILE A 368     -11.088 -13.944   6.203  1.00 87.28           C  
ATOM    488  H   ILE A 368      -7.552 -16.459   5.298  1.00 87.28           H  
ATOM    489  HA  ILE A 368      -9.770 -18.419   5.589  1.00 87.28           H  
ATOM    490  HB  ILE A 368     -11.404 -16.624   5.675  1.00 87.28           H  
ATOM    491 HG12 ILE A 368     -10.063 -14.823   4.577  1.00 87.28           H  
ATOM    492 HG13 ILE A 368      -9.077 -14.682   6.036  1.00 87.28           H  
ATOM    493 HG21 ILE A 368      -9.359 -16.368   7.915  1.00 87.28           H  
ATOM    494 HG22 ILE A 368     -10.476 -17.722   7.749  1.00 87.28           H  
ATOM    495 HG23 ILE A 368     -11.088 -16.077   8.047  1.00 87.28           H  
ATOM    496 HD11 ILE A 368     -10.849 -12.956   5.812  1.00 87.28           H  
ATOM    497 HD12 ILE A 368     -11.056 -13.909   7.292  1.00 87.28           H  
ATOM    498 HD13 ILE A 368     -12.088 -14.220   5.867  1.00 87.28           H  
ATOM    499  N   PRO A 369     -10.511 -18.083   3.129  1.00 84.71           N  
ATOM    500  CA  PRO A 369     -10.816 -17.890   1.715  1.00 84.71           C  
ATOM    501  C   PRO A 369     -11.289 -16.459   1.432  1.00 84.71           C  
ATOM    502  O   PRO A 369     -12.065 -15.895   2.206  1.00 84.71           O  
ATOM    503  CB  PRO A 369     -11.901 -18.918   1.386  1.00 84.71           C  
ATOM    504  CG  PRO A 369     -11.704 -20.003   2.442  1.00 84.71           C  
ATOM    505  CD  PRO A 369     -11.247 -19.214   3.665  1.00 84.71           C  
ATOM    506  HA  PRO A 369      -9.924 -18.107   1.127  1.00 84.71           H  
ATOM    507  HB2 PRO A 369     -11.784 -19.312   0.376  1.00 84.71           H  
ATOM    508  HB3 PRO A 369     -12.889 -18.474   1.511  1.00 84.71           H  
ATOM    509  HG2 PRO A 369     -12.625 -20.552   2.635  1.00 84.71           H  
ATOM    510  HG3 PRO A 369     -10.910 -20.680   2.125  1.00 84.71           H  
ATOM    511  HD2 PRO A 369     -12.109 -18.846   4.223  1.00 84.71           H  
ATOM    512  HD3 PRO A 369     -10.621 -19.846   4.294  1.00 84.71           H  
ATOM    513  N   LEU A 370     -10.879 -15.889   0.298  1.00 80.34           N  
ATOM    514  CA  LEU A 370     -11.284 -14.554  -0.152  1.00 80.34           C  
ATOM    515  C   LEU A 370     -12.805 -14.446  -0.320  1.00 80.34           C  
ATOM    516  O   LEU A 370     -13.370 -13.382  -0.080  1.00 80.34           O  
ATOM    517  CB  LEU A 370     -10.508 -14.217  -1.439  1.00 80.34           C  
ATOM    518  CG  LEU A 370     -10.869 -12.883  -2.117  1.00 80.34           C  
ATOM    519  CD1 LEU A 370     -10.605 -11.652  -1.259  1.00 80.34           C  
ATOM    520  CD2 LEU A 370     -10.035 -12.722  -3.384  1.00 80.34           C  
ATOM    521  H   LEU A 370     -10.235 -16.402  -0.285  1.00 80.34           H  
ATOM    522  HA  LEU A 370     -11.007 -13.833   0.618  1.00 80.34           H  
ATOM    523  HB2 LEU A 370      -9.444 -14.213  -1.205  1.00 80.34           H  
ATOM    524  HB3 LEU A 370     -10.683 -15.013  -2.162  1.00 80.34           H  
ATOM    525  HG  LEU A 370     -11.923 -12.892  -2.397  1.00 80.34           H  
ATOM    526 HD11 LEU A 370     -10.752 -10.748  -1.849  1.00 80.34           H  
ATOM    527 HD12 LEU A 370      -9.584 -11.673  -0.877  1.00 80.34           H  
ATOM    528 HD13 LEU A 370     -11.329 -11.633  -0.445  1.00 80.34           H  
ATOM    529 HD21 LEU A 370     -10.142 -13.606  -4.012  1.00 80.34           H  
ATOM    530 HD22 LEU A 370      -8.986 -12.601  -3.116  1.00 80.34           H  
ATOM    531 HD23 LEU A 370     -10.376 -11.846  -3.936  1.00 80.34           H  
ATOM    532  N   SER A 371     -13.485 -15.550  -0.642  1.00 79.69           N  
ATOM    533  CA  SER A 371     -14.952 -15.625  -0.659  1.00 79.69           C  
ATOM    534  C   SER A 371     -15.612 -15.341   0.698  1.00 79.69           C  
ATOM    535  O   SER A 371     -16.755 -14.899   0.722  1.00 79.69           O  
ATOM    536  CB  SER A 371     -15.400 -17.003  -1.156  1.00 79.69           C  
ATOM    537  OG  SER A 371     -14.825 -18.038  -0.378  1.00 79.69           O  
ATOM    538  H   SER A 371     -12.964 -16.398  -0.817  1.00 79.69           H  
ATOM    539  HA  SER A 371     -15.329 -14.876  -1.355  1.00 79.69           H  
ATOM    540  HB2 SER A 371     -16.487 -17.067  -1.101  1.00 79.69           H  
ATOM    541  HB3 SER A 371     -15.099 -17.128  -2.196  1.00 79.69           H  
ATOM    542  HG  SER A 371     -15.299 -18.849  -0.578  1.00 79.69           H  
ATOM    543  N   LEU A 372     -14.908 -15.550   1.818  1.00 81.24           N  
ATOM    544  CA  LEU A 372     -15.412 -15.312   3.178  1.00 81.24           C  
ATOM    545  C   LEU A 372     -14.949 -13.973   3.770  1.00 81.24           C  
ATOM    546  O   LEU A 372     -15.234 -13.684   4.933  1.00 81.24           O  
ATOM    547  CB  LEU A 372     -15.024 -16.485   4.098  1.00 81.24           C  
ATOM    548  CG  LEU A 372     -15.526 -17.867   3.648  1.00 81.24           C  
ATOM    549  CD1 LEU A 372     -15.185 -18.899   4.727  1.00 81.24           C  
ATOM    550  CD2 LEU A 372     -17.038 -17.909   3.424  1.00 81.24           C  
ATOM    551  H   LEU A 372     -13.956 -15.873   1.725  1.00 81.24           H  
ATOM    552  HA  LEU A 372     -16.500 -15.254   3.148  1.00 81.24           H  
ATOM    553  HB2 LEU A 372     -13.938 -16.516   4.183  1.00 81.24           H  
ATOM    554  HB3 LEU A 372     -15.434 -16.285   5.088  1.00 81.24           H  
ATOM    555  HG  LEU A 372     -15.021 -18.155   2.726  1.00 81.24           H  
ATOM    556 HD11 LEU A 372     -15.788 -18.706   5.614  1.00 81.24           H  
ATOM    557 HD12 LEU A 372     -14.125 -18.841   4.976  1.00 81.24           H  
ATOM    558 HD13 LEU A 372     -15.414 -19.896   4.351  1.00 81.24           H  
ATOM    559 HD21 LEU A 372     -17.361 -18.928   3.210  1.00 81.24           H  
ATOM    560 HD22 LEU A 372     -17.308 -17.285   2.572  1.00 81.24           H  
ATOM    561 HD23 LEU A 372     -17.568 -17.543   4.302  1.00 81.24           H  
ATOM    562  N   ALA A 373     -14.232 -13.152   2.997  1.00 78.21           N  
ATOM    563  CA  ALA A 373     -13.664 -11.892   3.467  1.00 78.21           C  
ATOM    564  C   ALA A 373     -14.721 -10.945   4.049  1.00 78.21           C  
ATOM    565  O   ALA A 373     -14.512 -10.377   5.115  1.00 78.21           O  
ATOM    566  CB  ALA A 373     -12.969 -11.225   2.281  1.00 78.21           C  
ATOM    567  H   ALA A 373     -14.039 -13.437   2.047  1.00 78.21           H  
ATOM    568  HA  ALA A 373     -12.928 -12.101   4.243  1.00 78.21           H  
ATOM    569  HB1 ALA A 373     -12.263 -11.926   1.837  1.00 78.21           H  
ATOM    570  HB2 ALA A 373     -12.457 -10.323   2.617  1.00 78.21           H  
ATOM    571  HB3 ALA A 373     -13.701 -10.954   1.521  1.00 78.21           H  
ATOM    572  N   GLU A 374     -15.856 -10.800   3.363  1.00 72.60           N  
ATOM    573  CA  GLU A 374     -16.942  -9.895   3.766  1.00 72.60           C  
ATOM    574  C   GLU A 374     -17.693 -10.378   5.012  1.00 72.60           C  
ATOM    575  O   GLU A 374     -18.222  -9.564   5.763  1.00 72.60           O  
ATOM    576  CB  GLU A 374     -17.942  -9.743   2.609  1.00 72.60           C  
ATOM    577  CG  GLU A 374     -17.321  -9.080   1.372  1.00 72.60           C  
ATOM    578  CD  GLU A 374     -18.327  -8.849   0.234  1.00 72.60           C  
ATOM    579  OE1 GLU A 374     -17.932  -8.189  -0.752  1.00 72.60           O  
ATOM    580  OE2 GLU A 374     -19.484  -9.310   0.298  1.00 72.60           O1-
ATOM    581  H   GLU A 374     -15.966 -11.315   2.502  1.00 72.60           H  
ATOM    582  HA  GLU A 374     -16.531  -8.915   4.009  1.00 72.60           H  
ATOM    583  HB2 GLU A 374     -18.773  -9.126   2.950  1.00 72.60           H  
ATOM    584  HB3 GLU A 374     -18.326 -10.727   2.338  1.00 72.60           H  
ATOM    585  HG2 GLU A 374     -16.510  -9.706   0.999  1.00 72.60           H  
ATOM    586  HG3 GLU A 374     -16.895  -8.122   1.670  1.00 72.60           H  
ATOM    587  N   GLU A 375     -17.741 -11.694   5.236  1.00 74.13           N  
ATOM    588  CA  GLU A 375     -18.425 -12.289   6.386  1.00 74.13           C  
ATOM    589  C   GLU A 375     -17.541 -12.270   7.639  1.00 74.13           C  
ATOM    590  O   GLU A 375     -18.025 -12.019   8.743  1.00 74.13           O  
ATOM    591  CB  GLU A 375     -18.846 -13.722   6.019  1.00 74.13           C  
ATOM    592  CG  GLU A 375     -19.753 -14.358   7.086  1.00 74.13           C  
ATOM    593  CD  GLU A 375     -20.116 -15.823   6.796  1.00 74.13           C  
ATOM    594  OE1 GLU A 375     -20.742 -16.439   7.689  1.00 74.13           O  
ATOM    595  OE2 GLU A 375     -19.744 -16.339   5.718  1.00 74.13           O1-
ATOM    596  H   GLU A 375     -17.270 -12.310   4.589  1.00 74.13           H  
ATOM    597  HA  GLU A 375     -19.322 -11.711   6.610  1.00 74.13           H  
ATOM    598  HB2 GLU A 375     -17.951 -14.332   5.893  1.00 74.13           H  
ATOM    599  HB3 GLU A 375     -19.386 -13.698   5.073  1.00 74.13           H  
ATOM    600  HG2 GLU A 375     -20.667 -13.768   7.163  1.00 74.13           H  
ATOM    601  HG3 GLU A 375     -19.246 -14.322   8.050  1.00 74.13           H  
ATOM    602  N   LYS A 376     -16.239 -12.541   7.477  1.00 73.75           N  
ATOM    603  CA  LYS A 376     -15.311 -12.738   8.598  1.00 73.75           C  
ATOM    604  C   LYS A 376     -14.514 -11.500   8.990  1.00 73.75           C  
ATOM    605  O   LYS A 376     -14.119 -11.394  10.150  1.00 73.75           O  
ATOM    606  CB  LYS A 376     -14.352 -13.885   8.279  1.00 73.75           C  
ATOM    607  CG  LYS A 376     -15.053 -15.249   8.285  1.00 73.75           C  
ATOM    608  CD  LYS A 376     -13.982 -16.339   8.250  1.00 73.75           C  
ATOM    609  CE  LYS A 376     -14.576 -17.724   8.495  1.00 73.75           C  
ATOM    610  NZ  LYS A 376     -13.483 -18.687   8.779  1.00 73.75           N1+
ATOM    611  H   LYS A 376     -15.921 -12.743   6.540  1.00 73.75           H  
ATOM    612  HA  LYS A 376     -15.882 -13.002   9.489  1.00 73.75           H  
ATOM    613  HB2 LYS A 376     -13.571 -13.889   9.039  1.00 73.75           H  
ATOM    614  HB3 LYS A 376     -13.882 -13.712   7.310  1.00 73.75           H  
ATOM    615  HG2 LYS A 376     -15.635 -15.349   9.201  1.00 73.75           H  
ATOM    616  HG3 LYS A 376     -15.715 -15.342   7.424  1.00 73.75           H  
ATOM    617  HD2 LYS A 376     -13.477 -16.316   7.284  1.00 73.75           H  
ATOM    618  HD3 LYS A 376     -13.255 -16.132   9.035  1.00 73.75           H  
ATOM    619  HE2 LYS A 376     -15.250 -17.661   9.349  1.00 73.75           H  
ATOM    620  HE3 LYS A 376     -15.160 -18.023   7.625  1.00 73.75           H  
ATOM    621  HZ1 LYS A 376     -12.927 -18.357   9.555  1.00 73.75           H  
ATOM    622  HZ2 LYS A 376     -13.850 -19.601   9.004  1.00 73.75           H  
ATOM    623  HZ3 LYS A 376     -12.859 -18.757   7.987  1.00 73.75           H  
ATOM    624  N   LEU A 377     -14.232 -10.592   8.056  1.00 70.12           N  
ATOM    625  CA  LEU A 377     -13.468  -9.383   8.352  1.00 70.12           C  
ATOM    626  C   LEU A 377     -14.424  -8.211   8.584  1.00 70.12           C  
ATOM    627  O   LEU A 377     -15.375  -8.039   7.824  1.00 70.12           O  
ATOM    628  CB  LEU A 377     -12.429  -9.083   7.259  1.00 70.12           C  
ATOM    629  CG  LEU A 377     -11.420 -10.224   7.043  1.00 70.12           C  
ATOM    630  CD1 LEU A 377     -10.510  -9.895   5.865  1.00 70.12           C  
ATOM    631  CD2 LEU A 377     -10.535 -10.452   8.270  1.00 70.12           C  
ATOM    632  H   LEU A 377     -14.633 -10.690   7.134  1.00 70.12           H  
ATOM    633  HA  LEU A 377     -12.917  -9.556   9.277  1.00 70.12           H  
ATOM    634  HB2 LEU A 377     -12.950  -8.875   6.324  1.00 70.12           H  
ATOM    635  HB3 LEU A 377     -11.886  -8.179   7.533  1.00 70.12           H  
ATOM    636  HG  LEU A 377     -11.953 -11.146   6.811  1.00 70.12           H  
ATOM    637 HD11 LEU A 377      -9.831 -10.727   5.676  1.00 70.12           H  
ATOM    638 HD12 LEU A 377     -11.126  -9.739   4.979  1.00 70.12           H  
ATOM    639 HD13 LEU A 377      -9.922  -9.003   6.080  1.00 70.12           H  
ATOM    640 HD21 LEU A 377     -10.031  -9.527   8.550  1.00 70.12           H  
ATOM    641 HD22 LEU A 377     -11.137 -10.814   9.104  1.00 70.12           H  
ATOM    642 HD23 LEU A 377      -9.794 -11.218   8.043  1.00 70.12           H  
ATOM    643  N   PRO A 378     -14.182  -7.374   9.608  1.00 65.52           N  
ATOM    644  CA  PRO A 378     -15.028  -6.218   9.854  1.00 65.52           C  
ATOM    645  C   PRO A 378     -15.040  -5.301   8.622  1.00 65.52           C  
ATOM    646  O   PRO A 378     -13.995  -4.843   8.158  1.00 65.52           O  
ATOM    647  CB  PRO A 378     -14.473  -5.561  11.122  1.00 65.52           C  
ATOM    648  CG  PRO A 378     -13.036  -6.075  11.230  1.00 65.52           C  
ATOM    649  CD  PRO A 378     -13.088  -7.444  10.563  1.00 65.52           C  
ATOM    650  HA  PRO A 378     -16.047  -6.556  10.048  1.00 65.52           H  
ATOM    651  HB2 PRO A 378     -15.041  -5.917  11.981  1.00 65.52           H  
ATOM    652  HB3 PRO A 378     -14.520  -4.473  11.076  1.00 65.52           H  
ATOM    653  HG2 PRO A 378     -12.705  -6.142  12.266  1.00 65.52           H  
ATOM    654  HG3 PRO A 378     -12.372  -5.425  10.659  1.00 65.52           H  
ATOM    655  HD2 PRO A 378     -13.307  -8.212  11.305  1.00 65.52           H  
ATOM    656  HD3 PRO A 378     -12.137  -7.652  10.072  1.00 65.52           H  
ATOM    657  N   THR A 379     -16.231  -5.042   8.082  1.00 63.32           N  
ATOM    658  CA  THR A 379     -16.428  -4.148   6.937  1.00 63.32           C  
ATOM    659  C   THR A 379     -16.228  -2.691   7.366  1.00 63.32           C  
ATOM    660  O   THR A 379     -16.704  -2.277   8.424  1.00 63.32           O  
ATOM    661  CB  THR A 379     -17.808  -4.357   6.296  1.00 63.32           C  
ATOM    662  CG2 THR A 379     -17.932  -5.742   5.655  1.00 63.32           C  
ATOM    663  OG1 THR A 379     -18.819  -4.228   7.271  1.00 63.32           O  
ATOM    664  H   THR A 379     -17.045  -5.524   8.437  1.00 63.32           H  
ATOM    665  HA  THR A 379     -15.675  -4.389   6.187  1.00 63.32           H  
ATOM    666  HB  THR A 379     -17.957  -3.602   5.524  1.00 63.32           H  
ATOM    667  HG1 THR A 379     -18.662  -3.404   7.737  1.00 63.32           H  
ATOM    668 HG21 THR A 379     -18.910  -5.840   5.185  1.00 63.32           H  
ATOM    669 HG22 THR A 379     -17.160  -5.875   4.897  1.00 63.32           H  
ATOM    670 HG23 THR A 379     -17.827  -6.524   6.407  1.00 63.32           H  
ATOM    671  N   GLY A 380     -15.498  -1.919   6.558  1.00 55.13           N  
ATOM    672  CA  GLY A 380     -15.102  -0.542   6.863  1.00 55.13           C  
ATOM    673  C   GLY A 380     -16.254   0.465   7.004  1.00 55.13           C  
ATOM    674  O   GLY A 380     -17.377   0.238   6.566  1.00 55.13           O  
ATOM    675  H   GLY A 380     -15.148  -2.328   5.703  1.00 55.13           H  
ATOM    676  HA2 GLY A 380     -14.439  -0.181   6.077  1.00 55.13           H  
ATOM    677  HA3 GLY A 380     -14.537  -0.548   7.795  1.00 55.13           H  
ATOM    678  N   ILE A 381     -15.903   1.605   7.611  1.00 56.99           N  
ATOM    679  CA  ILE A 381     -16.743   2.754   8.006  1.00 56.99           C  
ATOM    680  C   ILE A 381     -17.827   2.429   9.057  1.00 56.99           C  
ATOM    681  O   ILE A 381     -19.015   2.691   8.895  1.00 56.99           O  
ATOM    682  CB  ILE A 381     -17.207   3.654   6.830  1.00 56.99           C  
ATOM    683  CG1 ILE A 381     -16.135   3.777   5.718  1.00 56.99           C  
ATOM    684  CG2 ILE A 381     -17.539   5.062   7.382  1.00 56.99           C  
ATOM    685  CD1 ILE A 381     -16.556   4.695   4.562  1.00 56.99           C  
ATOM    686  H   ILE A 381     -14.920   1.678   7.833  1.00 56.99           H  
ATOM    687  HA  ILE A 381     -16.045   3.390   8.550  1.00 56.99           H  
ATOM    688  HB  ILE A 381     -18.105   3.218   6.393  1.00 56.99           H  
ATOM    689 HG12 ILE A 381     -15.200   4.145   6.140  1.00 56.99           H  
ATOM    690 HG13 ILE A 381     -15.954   2.792   5.288  1.00 56.99           H  
ATOM    691 HG21 ILE A 381     -18.241   4.996   8.213  1.00 56.99           H  
ATOM    692 HG22 ILE A 381     -16.631   5.565   7.714  1.00 56.99           H  
ATOM    693 HG23 ILE A 381     -18.021   5.660   6.609  1.00 56.99           H  
ATOM    694 HD11 ILE A 381     -17.567   4.445   4.240  1.00 56.99           H  
ATOM    695 HD12 ILE A 381     -16.516   5.740   4.870  1.00 56.99           H  
ATOM    696 HD13 ILE A 381     -15.885   4.560   3.714  1.00 56.99           H  
TER     697      ILE A 381                                                      
ATOM    698  N   ASP B   5      -6.381  -1.121  23.184  1.00 53.66           N  
ATOM    699  CA  ASP B   5      -5.918  -1.184  21.791  1.00 53.66           C  
ATOM    700  C   ASP B   5      -6.985  -1.676  20.793  1.00 53.66           C  
ATOM    701  O   ASP B   5      -6.840  -1.489  19.580  1.00 53.66           O  
ATOM    702  CB  ASP B   5      -4.663  -2.070  21.722  1.00 53.66           C  
ATOM    703  CG  ASP B   5      -3.445  -1.439  22.405  1.00 53.66           C  
ATOM    704  OD1 ASP B   5      -3.375  -0.191  22.466  1.00 53.66           O  
ATOM    705  OD2 ASP B   5      -2.614  -2.219  22.918  1.00 53.66           O1-
ATOM    706  H   ASP B   5      -5.934  -1.741  23.844  1.00 53.66           H  
ATOM    707  HA  ASP B   5      -5.645  -0.179  21.471  1.00 53.66           H  
ATOM    708  HB2 ASP B   5      -4.883  -3.038  22.173  1.00 53.66           H  
ATOM    709  HB3 ASP B   5      -4.406  -2.238  20.676  1.00 53.66           H  
ATOM    710  N   ASP B   6      -8.084  -2.268  21.272  1.00 67.50           N  
ATOM    711  CA  ASP B   6      -9.178  -2.701  20.404  1.00 67.50           C  
ATOM    712  C   ASP B   6     -10.186  -1.597  20.083  1.00 67.50           C  
ATOM    713  O   ASP B   6     -10.899  -1.723  19.084  1.00 67.50           O  
ATOM    714  CB  ASP B   6      -9.881  -3.928  20.997  1.00 67.50           C  
ATOM    715  CG  ASP B   6      -9.060  -5.209  20.848  1.00 67.50           C  
ATOM    716  OD1 ASP B   6      -8.312  -5.302  19.845  1.00 67.50           O  
ATOM    717  OD2 ASP B   6      -9.263  -6.107  21.697  1.00 67.50           O1-
ATOM    718  H   ASP B   6      -8.163  -2.443  22.264  1.00 67.50           H  
ATOM    719  HA  ASP B   6      -8.757  -3.002  19.445  1.00 67.50           H  
ATOM    720  HB2 ASP B   6     -10.113  -3.746  22.047  1.00 67.50           H  
ATOM    721  HB3 ASP B   6     -10.824  -4.083  20.472  1.00 67.50           H  
ATOM    722  N   GLU B   7     -10.242  -0.519  20.870  1.00 83.85           N  
ATOM    723  CA  GLU B   7     -11.189   0.572  20.644  1.00 83.85           C  
ATOM    724  C   GLU B   7     -10.650   1.530  19.573  1.00 83.85           C  
ATOM    725  O   GLU B   7      -9.573   2.109  19.699  1.00 83.85           O  
ATOM    726  CB  GLU B   7     -11.555   1.259  21.971  1.00 83.85           C  
ATOM    727  CG  GLU B   7     -12.809   2.142  21.837  1.00 83.85           C  
ATOM    728  CD  GLU B   7     -13.367   2.635  23.188  1.00 83.85           C  
ATOM    729  OE1 GLU B   7     -14.534   3.091  23.192  1.00 83.85           O  
ATOM    730  OE2 GLU B   7     -12.654   2.545  24.217  1.00 83.85           O1-
ATOM    731  H   GLU B   7      -9.540  -0.399  21.586  1.00 83.85           H  
ATOM    732  HA  GLU B   7     -12.109   0.131  20.259  1.00 83.85           H  
ATOM    733  HB2 GLU B   7     -10.713   1.855  22.324  1.00 83.85           H  
ATOM    734  HB3 GLU B   7     -11.762   0.481  22.707  1.00 83.85           H  
ATOM    735  HG2 GLU B   7     -12.569   3.000  21.210  1.00 83.85           H  
ATOM    736  HG3 GLU B   7     -13.582   1.565  21.330  1.00 83.85           H  
ATOM    737  N   TYR B   8     -11.402   1.681  18.484  1.00 88.35           N  
ATOM    738  CA  TYR B   8     -11.083   2.593  17.390  1.00 88.35           C  
ATOM    739  C   TYR B   8     -12.323   3.387  16.985  1.00 88.35           C  
ATOM    740  O   TYR B   8     -13.439   2.870  16.990  1.00 88.35           O  
ATOM    741  CB  TYR B   8     -10.463   1.833  16.207  1.00 88.35           C  
ATOM    742  CG  TYR B   8     -11.324   0.715  15.646  1.00 88.35           C  
ATOM    743  CD1 TYR B   8     -11.176  -0.593  16.136  1.00 88.35           C  
ATOM    744  CD2 TYR B   8     -12.317   0.991  14.691  1.00 88.35           C  
ATOM    745  CE1 TYR B   8     -12.000  -1.634  15.663  1.00 88.35           C  
ATOM    746  CE2 TYR B   8     -13.151  -0.038  14.220  1.00 88.35           C  
ATOM    747  CZ  TYR B   8     -12.984  -1.355  14.690  1.00 88.35           C  
ATOM    748  OH  TYR B   8     -13.790  -2.342  14.220  1.00 88.35           O  
ATOM    749  H   TYR B   8     -12.284   1.193  18.428  1.00 88.35           H  
ATOM    750  HA  TYR B   8     -10.343   3.311  17.744  1.00 88.35           H  
ATOM    751  HB2 TYR B   8     -10.245   2.544  15.409  1.00 88.35           H  
ATOM    752  HB3 TYR B   8      -9.510   1.417  16.532  1.00 88.35           H  
ATOM    753  HD1 TYR B   8     -10.461  -0.767  16.927  1.00 88.35           H  
ATOM    754  HD2 TYR B   8     -12.474   2.009  14.365  1.00 88.35           H  
ATOM    755  HE1 TYR B   8     -11.917  -2.627  16.080  1.00 88.35           H  
ATOM    756  HE2 TYR B   8     -13.941   0.176  13.515  1.00 88.35           H  
ATOM    757  HH  TYR B   8     -13.626  -3.179  14.661  1.00 88.35           H  
ATOM    758  N   ASP B   9     -12.124   4.643  16.591  1.00 89.96           N  
ATOM    759  CA  ASP B   9     -13.191   5.502  16.078  1.00 89.96           C  
ATOM    760  C   ASP B   9     -13.508   5.185  14.607  1.00 89.96           C  
ATOM    761  O   ASP B   9     -14.654   5.307  14.168  1.00 89.96           O  
ATOM    762  CB  ASP B   9     -12.761   6.968  16.191  1.00 89.96           C  
ATOM    763  CG  ASP B   9     -12.532   7.472  17.616  1.00 89.96           C  
ATOM    764  OD1 ASP B   9     -13.493   8.049  18.187  1.00 89.96           O  
ATOM    765  OD2 ASP B   9     -11.352   7.505  18.025  1.00 89.96           O1-
ATOM    766  H   ASP B   9     -11.183   5.009  16.590  1.00 89.96           H  
ATOM    767  HA  ASP B   9     -14.098   5.354  16.665  1.00 89.96           H  
ATOM    768  HB2 ASP B   9     -11.841   7.107  15.624  1.00 89.96           H  
ATOM    769  HB3 ASP B   9     -13.528   7.588  15.727  1.00 89.96           H  
ATOM    770  N   TYR B  10     -12.489   4.780  13.837  1.00 91.37           N  
ATOM    771  CA  TYR B  10     -12.601   4.492  12.407  1.00 91.37           C  
ATOM    772  C   TYR B  10     -11.842   3.225  12.026  1.00 91.37           C  
ATOM    773  O   TYR B  10     -10.722   3.008  12.481  1.00 91.37           O  
ATOM    774  CB  TYR B  10     -12.080   5.673  11.578  1.00 91.37           C  
ATOM    775  CG  TYR B  10     -12.835   6.967  11.795  1.00 91.37           C  
ATOM    776  CD1 TYR B  10     -13.956   7.287  11.003  1.00 91.37           C  
ATOM    777  CD2 TYR B  10     -12.431   7.833  12.827  1.00 91.37           C  
ATOM    778  CE1 TYR B  10     -14.669   8.478  11.245  1.00 91.37           C  
ATOM    779  CE2 TYR B  10     -13.168   8.996  13.101  1.00 91.37           C  
ATOM    780  CZ  TYR B  10     -14.275   9.333  12.294  1.00 91.37           C  
ATOM    781  OH  TYR B  10     -14.947  10.493  12.510  1.00 91.37           O  
ATOM    782  H   TYR B  10     -11.579   4.707  14.268  1.00 91.37           H  
ATOM    783  HA  TYR B  10     -13.652   4.345  12.157  1.00 91.37           H  
ATOM    784  HB2 TYR B  10     -11.026   5.831  11.810  1.00 91.37           H  
ATOM    785  HB3 TYR B  10     -12.143   5.403  10.524  1.00 91.37           H  
ATOM    786  HD1 TYR B  10     -14.264   6.623  10.209  1.00 91.37           H  
ATOM    787  HD2 TYR B  10     -11.568   7.585  13.426  1.00 91.37           H  
ATOM    788  HE1 TYR B  10     -15.518   8.758  10.638  1.00 91.37           H  
ATOM    789  HE2 TYR B  10     -12.874   9.632  13.923  1.00 91.37           H  
ATOM    790  HH  TYR B  10     -14.553  11.013  13.214  1.00 91.37           H  
ATOM    791  N   LEU B  11     -12.440   2.422  11.144  1.00 92.56           N  
ATOM    792  CA  LEU B  11     -11.776   1.325  10.444  1.00 92.56           C  
ATOM    793  C   LEU B  11     -11.689   1.676   8.962  1.00 92.56           C  
ATOM    794  O   LEU B  11     -12.722   1.771   8.290  1.00 92.56           O  
ATOM    795  CB  LEU B  11     -12.531   0.009  10.680  1.00 92.56           C  
ATOM    796  CG  LEU B  11     -11.943  -1.207   9.941  1.00 92.56           C  
ATOM    797  CD1 LEU B  11     -10.534  -1.562  10.418  1.00 92.56           C  
ATOM    798  CD2 LEU B  11     -12.837  -2.414  10.192  1.00 92.56           C  
ATOM    799  H   LEU B  11     -13.360   2.681  10.816  1.00 92.56           H  
ATOM    800  HA  LEU B  11     -10.768   1.204  10.841  1.00 92.56           H  
ATOM    801  HB2 LEU B  11     -12.513  -0.209  11.748  1.00 92.56           H  
ATOM    802  HB3 LEU B  11     -13.568   0.137  10.371  1.00 92.56           H  
ATOM    803  HG  LEU B  11     -11.920  -1.017   8.868  1.00 92.56           H  
ATOM    804 HD11 LEU B  11     -10.508  -1.621  11.506  1.00 92.56           H  
ATOM    805 HD12 LEU B  11      -9.826  -0.809  10.069  1.00 92.56           H  
ATOM    806 HD13 LEU B  11     -10.236  -2.523   9.998  1.00 92.56           H  
ATOM    807 HD21 LEU B  11     -12.865  -2.650  11.256  1.00 92.56           H  
ATOM    808 HD22 LEU B  11     -13.848  -2.211   9.838  1.00 92.56           H  
ATOM    809 HD23 LEU B  11     -12.454  -3.270   9.636  1.00 92.56           H  
ATOM    810  N   PHE B  12     -10.468   1.869   8.469  1.00 94.71           N  
ATOM    811  CA  PHE B  12     -10.195   2.181   7.069  1.00 94.71           C  
ATOM    812  C   PHE B  12      -9.530   1.002   6.382  1.00 94.71           C  
ATOM    813  O   PHE B  12      -8.463   0.556   6.794  1.00 94.71           O  
ATOM    814  CB  PHE B  12      -9.335   3.446   6.951  1.00 94.71           C  
ATOM    815  CG  PHE B  12      -9.983   4.744   7.399  1.00 94.71           C  
ATOM    816  CD1 PHE B  12     -11.381   4.874   7.557  1.00 94.71           C  
ATOM    817  CD2 PHE B  12      -9.162   5.861   7.626  1.00 94.71           C  
ATOM    818  CE1 PHE B  12     -11.938   6.087   7.987  1.00 94.71           C  
ATOM    819  CE2 PHE B  12      -9.720   7.071   8.065  1.00 94.71           C  
ATOM    820  CZ  PHE B  12     -11.106   7.179   8.269  1.00 94.71           C  
ATOM    821  H   PHE B  12      -9.680   1.747   9.089  1.00 94.71           H  
ATOM    822  HA  PHE B  12     -11.130   2.361   6.538  1.00 94.71           H  
ATOM    823  HB2 PHE B  12      -9.042   3.568   5.908  1.00 94.71           H  
ATOM    824  HB3 PHE B  12      -8.423   3.298   7.528  1.00 94.71           H  
ATOM    825  HD1 PHE B  12     -12.052   4.055   7.343  1.00 94.71           H  
ATOM    826  HD2 PHE B  12      -8.096   5.794   7.467  1.00 94.71           H  
ATOM    827  HE1 PHE B  12     -13.007   6.180   8.104  1.00 94.71           H  
ATOM    828  HE2 PHE B  12      -9.073   7.921   8.229  1.00 94.71           H  
ATOM    829  HZ  PHE B  12     -11.538   8.104   8.622  1.00 94.71           H  
ATOM    830  N   LYS B  13     -10.146   0.530   5.300  1.00 93.33           N  
ATOM    831  CA  LYS B  13      -9.543  -0.442   4.395  1.00 93.33           C  
ATOM    832  C   LYS B  13      -8.705   0.296   3.352  1.00 93.33           C  
ATOM    833  O   LYS B  13      -9.239   1.118   2.604  1.00 93.33           O  
ATOM    834  CB  LYS B  13     -10.652  -1.315   3.797  1.00 93.33           C  
ATOM    835  CG  LYS B  13     -10.105  -2.375   2.833  1.00 93.33           C  
ATOM    836  CD  LYS B  13     -11.228  -3.297   2.341  1.00 93.33           C  
ATOM    837  CE  LYS B  13     -10.688  -4.263   1.281  1.00 93.33           C  
ATOM    838  NZ  LYS B  13     -11.766  -5.071   0.660  1.00 93.33           N1+
ATOM    839  H   LYS B  13     -11.024   0.946   5.023  1.00 93.33           H  
ATOM    840  HA  LYS B  13      -8.880  -1.096   4.962  1.00 93.33           H  
ATOM    841  HB2 LYS B  13     -11.362  -0.679   3.269  1.00 93.33           H  
ATOM    842  HB3 LYS B  13     -11.177  -1.817   4.610  1.00 93.33           H  
ATOM    843  HG2 LYS B  13      -9.647  -1.883   1.974  1.00 93.33           H  
ATOM    844  HG3 LYS B  13      -9.348  -2.968   3.345  1.00 93.33           H  
ATOM    845  HD2 LYS B  13     -12.022  -2.692   1.904  1.00 93.33           H  
ATOM    846  HD3 LYS B  13     -11.631  -3.862   3.182  1.00 93.33           H  
ATOM    847  HE2 LYS B  13     -10.203  -3.676   0.501  1.00 93.33           H  
ATOM    848  HE3 LYS B  13      -9.934  -4.911   1.727  1.00 93.33           H  
ATOM    849  HZ1 LYS B  13     -12.114  -5.793   1.275  1.00 93.33           H  
ATOM    850  HZ2 LYS B  13     -12.536  -4.484   0.370  1.00 93.33           H  
ATOM    851  HZ3 LYS B  13     -11.426  -5.487  -0.195  1.00 93.33           H  
ATOM    852  N   VAL B  14      -7.410  -0.004   3.308  1.00 95.41           N  
ATOM    853  CA  VAL B  14      -6.457   0.528   2.325  1.00 95.41           C  
ATOM    854  C   VAL B  14      -5.870  -0.627   1.526  1.00 95.41           C  
ATOM    855  O   VAL B  14      -5.483  -1.637   2.106  1.00 95.41           O  
ATOM    856  CB  VAL B  14      -5.352   1.375   2.989  1.00 95.41           C  
ATOM    857  CG1 VAL B  14      -4.339   1.916   1.968  1.00 95.41           C  
ATOM    858  CG2 VAL B  14      -5.957   2.576   3.730  1.00 95.41           C  
ATOM    859  H   VAL B  14      -7.068  -0.700   3.955  1.00 95.41           H  
ATOM    860  HA  VAL B  14      -6.997   1.178   1.636  1.00 95.41           H  
ATOM    861  HB  VAL B  14      -4.816   0.758   3.710  1.00 95.41           H  
ATOM    862 HG11 VAL B  14      -3.802   1.096   1.491  1.00 95.41           H  
ATOM    863 HG12 VAL B  14      -3.606   2.547   2.471  1.00 95.41           H  
ATOM    864 HG13 VAL B  14      -4.849   2.505   1.205  1.00 95.41           H  
ATOM    865 HG21 VAL B  14      -6.576   2.232   4.558  1.00 95.41           H  
ATOM    866 HG22 VAL B  14      -6.566   3.170   3.049  1.00 95.41           H  
ATOM    867 HG23 VAL B  14      -5.161   3.201   4.135  1.00 95.41           H  
ATOM    868  N   VAL B  15      -5.790  -0.491   0.205  1.00 94.11           N  
ATOM    869  CA  VAL B  15      -5.194  -1.511  -0.675  1.00 94.11           C  
ATOM    870  C   VAL B  15      -3.849  -1.048  -1.230  1.00 94.11           C  
ATOM    871  O   VAL B  15      -3.677   0.122  -1.572  1.00 94.11           O  
ATOM    872  CB  VAL B  15      -6.162  -1.949  -1.791  1.00 94.11           C  
ATOM    873  CG1 VAL B  15      -7.411  -2.628  -1.207  1.00 94.11           C  
ATOM    874  CG2 VAL B  15      -6.617  -0.791  -2.689  1.00 94.11           C  
ATOM    875  H   VAL B  15      -6.138   0.359  -0.216  1.00 94.11           H  
ATOM    876  HA  VAL B  15      -4.985  -2.407  -0.091  1.00 94.11           H  
ATOM    877  HB  VAL B  15      -5.651  -2.680  -2.418  1.00 94.11           H  
ATOM    878 HG11 VAL B  15      -8.087  -2.916  -2.012  1.00 94.11           H  
ATOM    879 HG12 VAL B  15      -7.123  -3.527  -0.662  1.00 94.11           H  
ATOM    880 HG13 VAL B  15      -7.935  -1.949  -0.533  1.00 94.11           H  
ATOM    881 HG21 VAL B  15      -7.244  -1.179  -3.491  1.00 94.11           H  
ATOM    882 HG22 VAL B  15      -7.188  -0.060  -2.117  1.00 94.11           H  
ATOM    883 HG23 VAL B  15      -5.754  -0.303  -3.141  1.00 94.11           H  
ATOM    884  N   LEU B  16      -2.890  -1.967  -1.331  1.00 95.35           N  
ATOM    885  CA  LEU B  16      -1.628  -1.767  -2.039  1.00 95.35           C  
ATOM    886  C   LEU B  16      -1.738  -2.418  -3.419  1.00 95.35           C  
ATOM    887  O   LEU B  16      -1.953  -3.629  -3.520  1.00 95.35           O  
ATOM    888  CB  LEU B  16      -0.448  -2.354  -1.240  1.00 95.35           C  
ATOM    889  CG  LEU B  16      -0.363  -1.949   0.242  1.00 95.35           C  
ATOM    890  CD1 LEU B  16       0.902  -2.532   0.865  1.00 95.35           C  
ATOM    891  CD2 LEU B  16      -0.303  -0.438   0.429  1.00 95.35           C  
ATOM    892  H   LEU B  16      -3.072  -2.893  -0.971  1.00 95.35           H  
ATOM    893  HA  LEU B  16      -1.449  -0.701  -2.176  1.00 95.35           H  
ATOM    894  HB2 LEU B  16       0.474  -2.054  -1.738  1.00 95.35           H  
ATOM    895  HB3 LEU B  16      -0.508  -3.442  -1.282  1.00 95.35           H  
ATOM    896  HG  LEU B  16      -1.226  -2.337   0.783  1.00 95.35           H  
ATOM    897 HD11 LEU B  16       0.938  -2.278   1.924  1.00 95.35           H  
ATOM    898 HD12 LEU B  16       1.789  -2.138   0.369  1.00 95.35           H  
ATOM    899 HD13 LEU B  16       0.889  -3.618   0.765  1.00 95.35           H  
ATOM    900 HD21 LEU B  16       0.544  -0.036  -0.127  1.00 95.35           H  
ATOM    901 HD22 LEU B  16      -0.192  -0.208   1.489  1.00 95.35           H  
ATOM    902 HD23 LEU B  16      -1.233   0.012   0.081  1.00 95.35           H  
ATOM    903  N   ILE B  17      -1.560  -1.628  -4.477  1.00 93.26           N  
ATOM    904  CA  ILE B  17      -1.633  -2.093  -5.870  1.00 93.26           C  
ATOM    905  C   ILE B  17      -0.416  -1.640  -6.672  1.00 93.26           C  
ATOM    906  O   ILE B  17       0.300  -0.726  -6.269  1.00 93.26           O  
ATOM    907  CB  ILE B  17      -2.948  -1.660  -6.546  1.00 93.26           C  
ATOM    908  CG1 ILE B  17      -3.061  -0.127  -6.670  1.00 93.26           C  
ATOM    909  CG2 ILE B  17      -4.147  -2.276  -5.811  1.00 93.26           C  
ATOM    910  CD1 ILE B  17      -4.204   0.313  -7.585  1.00 93.26           C  
ATOM    911  H   ILE B  17      -1.369  -0.649  -4.321  1.00 93.26           H  
ATOM    912  HA  ILE B  17      -1.617  -3.182  -5.881  1.00 93.26           H  
ATOM    913  HB  ILE B  17      -2.942  -2.076  -7.553  1.00 93.26           H  
ATOM    914 HG12 ILE B  17      -3.194   0.322  -5.686  1.00 93.26           H  
ATOM    915 HG13 ILE B  17      -2.141   0.263  -7.105  1.00 93.26           H  
ATOM    916 HG21 ILE B  17      -4.321  -1.771  -4.861  1.00 93.26           H  
ATOM    917 HG22 ILE B  17      -5.032  -2.193  -6.441  1.00 93.26           H  
ATOM    918 HG23 ILE B  17      -3.969  -3.337  -5.631  1.00 93.26           H  
ATOM    919 HD11 ILE B  17      -4.143   1.389  -7.743  1.00 93.26           H  
ATOM    920 HD12 ILE B  17      -5.162   0.069  -7.125  1.00 93.26           H  
ATOM    921 HD13 ILE B  17      -4.126  -0.188  -8.550  1.00 93.26           H  
ATOM    922  N   GLY B  18      -0.161  -2.302  -7.798  1.00 93.05           N  
ATOM    923  CA  GLY B  18       1.024  -2.085  -8.624  1.00 93.05           C  
ATOM    924  C   GLY B  18       1.722  -3.394  -8.971  1.00 93.05           C  
ATOM    925  O   GLY B  18       1.396  -4.454  -8.428  1.00 93.05           O  
ATOM    926  H   GLY B  18      -0.800  -3.025  -8.095  1.00 93.05           H  
ATOM    927  HA2 GLY B  18       0.731  -1.584  -9.547  1.00 93.05           H  
ATOM    928  HA3 GLY B  18       1.742  -1.447  -8.109  1.00 93.05           H  
ATOM    929  N   ASP B  19       2.708  -3.324  -9.860  1.00 91.74           N  
ATOM    930  CA  ASP B  19       3.380  -4.499 -10.414  1.00 91.74           C  
ATOM    931  C   ASP B  19       3.982  -5.440  -9.351  1.00 91.74           C  
ATOM    932  O   ASP B  19       4.254  -5.086  -8.196  1.00 91.74           O  
ATOM    933  CB  ASP B  19       4.463  -4.053 -11.415  1.00 91.74           C  
ATOM    934  CG  ASP B  19       3.932  -3.736 -12.815  1.00 91.74           C  
ATOM    935  OD1 ASP B  19       2.698  -3.701 -13.011  1.00 91.74           O  
ATOM    936  OD2 ASP B  19       4.787  -3.576 -13.710  1.00 91.74           O1-
ATOM    937  H   ASP B  19       2.910  -2.423 -10.271  1.00 91.74           H  
ATOM    938  HA  ASP B  19       2.635  -5.081 -10.957  1.00 91.74           H  
ATOM    939  HB2 ASP B  19       4.986  -3.180 -11.026  1.00 91.74           H  
ATOM    940  HB3 ASP B  19       5.197  -4.852 -11.521  1.00 91.74           H  
ATOM    941  N   SER B  20       4.235  -6.687  -9.753  1.00 89.95           N  
ATOM    942  CA  SER B  20       4.997  -7.615  -8.918  1.00 89.95           C  
ATOM    943  C   SER B  20       6.414  -7.085  -8.666  1.00 89.95           C  
ATOM    944  O   SER B  20       7.092  -6.594  -9.568  1.00 89.95           O  
ATOM    945  CB  SER B  20       5.050  -9.011  -9.534  1.00 89.95           C  
ATOM    946  OG  SER B  20       5.650  -9.884  -8.595  1.00 89.95           O  
ATOM    947  H   SER B  20       4.010  -6.938 -10.705  1.00 89.95           H  
ATOM    948  HA  SER B  20       4.485  -7.701  -7.960  1.00 89.95           H  
ATOM    949  HB2 SER B  20       4.039  -9.353  -9.755  1.00 89.95           H  
ATOM    950  HB3 SER B  20       5.635  -8.990 -10.453  1.00 89.95           H  
ATOM    951  HG  SER B  20       5.583 -10.790  -8.907  1.00 89.95           H  
ATOM    952  N   GLY B  21       6.878  -7.196  -7.420  1.00 91.91           N  
ATOM    953  CA  GLY B  21       8.247  -6.841  -7.044  1.00 91.91           C  
ATOM    954  C   GLY B  21       8.530  -5.344  -6.868  1.00 91.91           C  
ATOM    955  O   GLY B  21       9.685  -4.995  -6.625  1.00 91.91           O  
ATOM    956  H   GLY B  21       6.302  -7.681  -6.748  1.00 91.91           H  
ATOM    957  HA2 GLY B  21       8.483  -7.336  -6.102  1.00 91.91           H  
ATOM    958  HA3 GLY B  21       8.930  -7.222  -7.803  1.00 91.91           H  
ATOM    959  N   VAL B  22       7.525  -4.459  -6.921  1.00 95.53           N  
ATOM    960  CA  VAL B  22       7.703  -3.019  -6.609  1.00 95.53           C  
ATOM    961  C   VAL B  22       7.923  -2.745  -5.115  1.00 95.53           C  
ATOM    962  O   VAL B  22       8.412  -1.687  -4.732  1.00 95.53           O  
ATOM    963  CB  VAL B  22       6.548  -2.152  -7.152  1.00 95.53           C  
ATOM    964  CG1 VAL B  22       6.406  -2.318  -8.667  1.00 95.53           C  
ATOM    965  CG2 VAL B  22       5.221  -2.464  -6.454  1.00 95.53           C  
ATOM    966  H   VAL B  22       6.623  -4.766  -7.255  1.00 95.53           H  
ATOM    967  HA  VAL B  22       8.610  -2.683  -7.111  1.00 95.53           H  
ATOM    968  HB  VAL B  22       6.785  -1.106  -6.960  1.00 95.53           H  
ATOM    969 HG11 VAL B  22       5.589  -1.693  -9.027  1.00 95.53           H  
ATOM    970 HG12 VAL B  22       6.191  -3.354  -8.932  1.00 95.53           H  
ATOM    971 HG13 VAL B  22       7.328  -1.999  -9.153  1.00 95.53           H  
ATOM    972 HG21 VAL B  22       5.256  -2.108  -5.425  1.00 95.53           H  
ATOM    973 HG22 VAL B  22       4.410  -1.944  -6.962  1.00 95.53           H  
ATOM    974 HG23 VAL B  22       5.015  -3.534  -6.468  1.00 95.53           H  
ATOM    975  N   GLY B  23       7.632  -3.731  -4.258  1.00 95.72           N  
ATOM    976  CA  GLY B  23       7.900  -3.686  -2.816  1.00 95.72           C  
ATOM    977  C   GLY B  23       6.680  -3.433  -1.929  1.00 95.72           C  
ATOM    978  O   GLY B  23       6.864  -3.027  -0.789  1.00 95.72           O  
ATOM    979  H   GLY B  23       7.275  -4.589  -4.653  1.00 95.72           H  
ATOM    980  HA2 GLY B  23       8.317  -4.648  -2.519  1.00 95.72           H  
ATOM    981  HA3 GLY B  23       8.645  -2.923  -2.594  1.00 95.72           H  
ATOM    982  N   LYS B  24       5.461  -3.700  -2.417  1.00 95.60           N  
ATOM    983  CA  LYS B  24       4.206  -3.567  -1.653  1.00 95.60           C  
ATOM    984  C   LYS B  24       4.245  -4.309  -0.307  1.00 95.60           C  
ATOM    985  O   LYS B  24       4.045  -3.693   0.733  1.00 95.60           O  
ATOM    986  CB  LYS B  24       3.024  -4.080  -2.487  1.00 95.60           C  
ATOM    987  CG  LYS B  24       2.867  -3.404  -3.856  1.00 95.60           C  
ATOM    988  CD  LYS B  24       1.547  -3.791  -4.535  1.00 95.60           C  
ATOM    989  CE  LYS B  24       1.392  -5.290  -4.827  1.00 95.60           C  
ATOM    990  NZ  LYS B  24       2.097  -5.699  -6.064  1.00 95.60           N1+
ATOM    991  H   LYS B  24       5.389  -3.997  -3.380  1.00 95.60           H  
ATOM    992  HA  LYS B  24       4.032  -2.517  -1.418  1.00 95.60           H  
ATOM    993  HB2 LYS B  24       2.114  -3.914  -1.912  1.00 95.60           H  
ATOM    994  HB3 LYS B  24       3.146  -5.153  -2.640  1.00 95.60           H  
ATOM    995  HG2 LYS B  24       2.886  -2.322  -3.725  1.00 95.60           H  
ATOM    996  HG3 LYS B  24       3.696  -3.700  -4.499  1.00 95.60           H  
ATOM    997  HD2 LYS B  24       1.446  -3.226  -5.461  1.00 95.60           H  
ATOM    998  HD3 LYS B  24       0.733  -3.494  -3.875  1.00 95.60           H  
ATOM    999  HE2 LYS B  24       0.329  -5.504  -4.943  1.00 95.60           H  
ATOM   1000  HE3 LYS B  24       1.715  -5.873  -3.964  1.00 95.60           H  
ATOM   1001  HZ1 LYS B  24       1.681  -5.239  -6.861  1.00 95.60           H  
ATOM   1002  HZ2 LYS B  24       3.077  -5.454  -6.067  1.00 95.60           H  
ATOM   1003  HZ3 LYS B  24       1.957  -6.689  -6.203  1.00 95.60           H  
ATOM   1004  N   SER B  25       4.649  -5.578  -0.305  1.00 95.23           N  
ATOM   1005  CA  SER B  25       4.760  -6.413   0.905  1.00 95.23           C  
ATOM   1006  C   SER B  25       5.781  -5.880   1.912  1.00 95.23           C  
ATOM   1007  O   SER B  25       5.565  -5.927   3.123  1.00 95.23           O  
ATOM   1008  CB  SER B  25       5.166  -7.839   0.512  1.00 95.23           C  
ATOM   1009  OG  SER B  25       4.575  -8.167  -0.722  1.00 95.23           O  
ATOM   1010  H   SER B  25       4.634  -6.089  -1.176  1.00 95.23           H  
ATOM   1011  HA  SER B  25       3.785  -6.460   1.391  1.00 95.23           H  
ATOM   1012  HB2 SER B  25       6.249  -7.903   0.407  1.00 95.23           H  
ATOM   1013  HB3 SER B  25       4.836  -8.542   1.277  1.00 95.23           H  
ATOM   1014  HG  SER B  25       3.630  -8.161  -0.555  1.00 95.23           H  
ATOM   1015  N   ASN B  26       6.891  -5.328   1.412  1.00 97.13           N  
ATOM   1016  CA  ASN B  26       7.905  -4.691   2.249  1.00 97.13           C  
ATOM   1017  C   ASN B  26       7.427  -3.330   2.778  1.00 97.13           C  
ATOM   1018  O   ASN B  26       7.750  -3.000   3.910  1.00 97.13           O  
ATOM   1019  CB  ASN B  26       9.238  -4.600   1.478  1.00 97.13           C  
ATOM   1020  CG  ASN B  26      10.090  -5.856   1.606  1.00 97.13           C  
ATOM   1021  ND2 ASN B  26      10.837  -6.217   0.591  1.00 97.13           N  
ATOM   1022  OD1 ASN B  26      10.130  -6.509   2.635  1.00 97.13           O  
ATOM   1023  H   ASN B  26       6.984  -5.275   0.408  1.00 97.13           H  
ATOM   1024  HA  ASN B  26       8.061  -5.304   3.136  1.00 97.13           H  
ATOM   1025  HB2 ASN B  26       9.053  -4.371   0.428  1.00 97.13           H  
ATOM   1026  HB3 ASN B  26       9.834  -3.791   1.899  1.00 97.13           H  
ATOM   1027 HD21 ASN B  26      10.863  -5.701  -0.278  1.00 97.13           H  
ATOM   1028 HD22 ASN B  26      11.444  -7.007   0.753  1.00 97.13           H  
ATOM   1029  N   LEU B  27       6.627  -2.565   2.026  1.00 98.16           N  
ATOM   1030  CA  LEU B  27       5.968  -1.361   2.549  1.00 98.16           C  
ATOM   1031  C   LEU B  27       4.973  -1.709   3.657  1.00 98.16           C  
ATOM   1032  O   LEU B  27       5.002  -1.065   4.704  1.00 98.16           O  
ATOM   1033  CB  LEU B  27       5.252  -0.590   1.424  1.00 98.16           C  
ATOM   1034  CG  LEU B  27       6.181   0.225   0.515  1.00 98.16           C  
ATOM   1035  CD1 LEU B  27       5.385   0.747  -0.681  1.00 98.16           C  
ATOM   1036  CD2 LEU B  27       6.775   1.422   1.258  1.00 98.16           C  
ATOM   1037  H   LEU B  27       6.393  -2.869   1.092  1.00 98.16           H  
ATOM   1038  HA  LEU B  27       6.720  -0.721   3.012  1.00 98.16           H  
ATOM   1039  HB2 LEU B  27       4.681  -1.291   0.814  1.00 98.16           H  
ATOM   1040  HB3 LEU B  27       4.537   0.098   1.874  1.00 98.16           H  
ATOM   1041  HG  LEU B  27       6.989  -0.408   0.149  1.00 98.16           H  
ATOM   1042 HD11 LEU B  27       4.563   1.375  -0.338  1.00 98.16           H  
ATOM   1043 HD12 LEU B  27       6.034   1.342  -1.324  1.00 98.16           H  
ATOM   1044 HD13 LEU B  27       4.985  -0.091  -1.251  1.00 98.16           H  
ATOM   1045 HD21 LEU B  27       7.367   1.094   2.112  1.00 98.16           H  
ATOM   1046 HD22 LEU B  27       5.981   2.086   1.601  1.00 98.16           H  
ATOM   1047 HD23 LEU B  27       7.431   1.972   0.584  1.00 98.16           H  
ATOM   1048  N   LEU B  28       4.147  -2.745   3.453  1.00 97.44           N  
ATOM   1049  CA  LEU B  28       3.218  -3.239   4.467  1.00 97.44           C  
ATOM   1050  C   LEU B  28       3.972  -3.622   5.741  1.00 97.44           C  
ATOM   1051  O   LEU B  28       3.701  -3.067   6.798  1.00 97.44           O  
ATOM   1052  CB  LEU B  28       2.404  -4.434   3.922  1.00 97.44           C  
ATOM   1053  CG  LEU B  28       1.408  -5.022   4.945  1.00 97.44           C  
ATOM   1054  CD1 LEU B  28       0.371  -3.984   5.357  1.00 97.44           C  
ATOM   1055  CD2 LEU B  28       0.640  -6.204   4.361  1.00 97.44           C  
ATOM   1056  H   LEU B  28       4.149  -3.189   2.546  1.00 97.44           H  
ATOM   1057  HA  LEU B  28       2.536  -2.427   4.720  1.00 97.44           H  
ATOM   1058  HB2 LEU B  28       3.087  -5.227   3.617  1.00 97.44           H  
ATOM   1059  HB3 LEU B  28       1.853  -4.119   3.035  1.00 97.44           H  
ATOM   1060  HG  LEU B  28       1.943  -5.368   5.830  1.00 97.44           H  
ATOM   1061 HD11 LEU B  28      -0.399  -4.446   5.974  1.00 97.44           H  
ATOM   1062 HD12 LEU B  28       0.833  -3.167   5.912  1.00 97.44           H  
ATOM   1063 HD13 LEU B  28      -0.105  -3.595   4.457  1.00 97.44           H  
ATOM   1064 HD21 LEU B  28      -0.030  -5.866   3.570  1.00 97.44           H  
ATOM   1065 HD22 LEU B  28       1.329  -6.949   3.961  1.00 97.44           H  
ATOM   1066 HD23 LEU B  28       0.029  -6.669   5.135  1.00 97.44           H  
ATOM   1067  N   SER B  29       4.953  -4.519   5.625  1.00 96.61           N  
ATOM   1068  CA  SER B  29       5.715  -5.037   6.769  1.00 96.61           C  
ATOM   1069  C   SER B  29       6.541  -3.949   7.458  1.00 96.61           C  
ATOM   1070  O   SER B  29       6.627  -3.922   8.688  1.00 96.61           O  
ATOM   1071  CB  SER B  29       6.638  -6.173   6.319  1.00 96.61           C  
ATOM   1072  OG  SER B  29       5.884  -7.186   5.672  1.00 96.61           O  
ATOM   1073  H   SER B  29       5.121  -4.919   4.713  1.00 96.61           H  
ATOM   1074  HA  SER B  29       5.018  -5.434   7.507  1.00 96.61           H  
ATOM   1075  HB2 SER B  29       7.395  -5.788   5.635  1.00 96.61           H  
ATOM   1076  HB3 SER B  29       7.135  -6.594   7.192  1.00 96.61           H  
ATOM   1077  HG  SER B  29       5.713  -6.905   4.770  1.00 96.61           H  
ATOM   1078  N   ARG B  30       7.099  -3.003   6.689  1.00 98.21           N  
ATOM   1079  CA  ARG B  30       7.846  -1.878   7.251  1.00 98.21           C  
ATOM   1080  C   ARG B  30       6.937  -0.949   8.036  1.00 98.21           C  
ATOM   1081  O   ARG B  30       7.319  -0.502   9.112  1.00 98.21           O  
ATOM   1082  CB  ARG B  30       8.610  -1.123   6.149  1.00 98.21           C  
ATOM   1083  CG  ARG B  30       9.418   0.067   6.691  1.00 98.21           C  
ATOM   1084  CD  ARG B  30      10.461  -0.361   7.725  1.00 98.21           C  
ATOM   1085  NE  ARG B  30      11.632  -0.969   7.079  1.00 98.21           N  
ATOM   1086  CZ  ARG B  30      12.659  -1.506   7.696  1.00 98.21           C  
ATOM   1087  NH1 ARG B  30      12.688  -1.682   8.985  1.00 98.21           N1+
ATOM   1088  NH2 ARG B  30      13.714  -1.846   7.021  1.00 98.21           N  
ATOM   1089  H   ARG B  30       7.054  -3.096   5.685  1.00 98.21           H  
ATOM   1090  HA  ARG B  30       8.559  -2.305   7.957  1.00 98.21           H  
ATOM   1091  HB2 ARG B  30       9.296  -1.813   5.657  1.00 98.21           H  
ATOM   1092  HB3 ARG B  30       7.902  -0.753   5.408  1.00 98.21           H  
ATOM   1093  HG2 ARG B  30       9.923   0.567   5.865  1.00 98.21           H  
ATOM   1094  HG3 ARG B  30       8.746   0.790   7.153  1.00 98.21           H  
ATOM   1095  HD2 ARG B  30      10.034  -1.051   8.452  1.00 98.21           H  
ATOM   1096  HD3 ARG B  30      10.763   0.521   8.289  1.00 98.21           H  
ATOM   1097  HE  ARG B  30      11.718  -0.876   6.077  1.00 98.21           H  
ATOM   1098 HH11 ARG B  30      11.929  -1.336   9.555  1.00 98.21           H  
ATOM   1099 HH12 ARG B  30      13.416  -2.219   9.435  1.00 98.21           H  
ATOM   1100 HH21 ARG B  30      14.554  -2.123   7.508  1.00 98.21           H  
ATOM   1101 HH22 ARG B  30      13.810  -1.494   6.079  1.00 98.21           H  
ATOM   1102  N   PHE B  31       5.741  -0.673   7.528  1.00 98.36           N  
ATOM   1103  CA  PHE B  31       4.779   0.141   8.251  1.00 98.36           C  
ATOM   1104  C   PHE B  31       4.222  -0.606   9.465  1.00 98.36           C  
ATOM   1105  O   PHE B  31       4.247  -0.072  10.561  1.00 98.36           O  
ATOM   1106  CB  PHE B  31       3.681   0.616   7.297  1.00 98.36           C  
ATOM   1107  CG  PHE B  31       2.657   1.519   7.957  1.00 98.36           C  
ATOM   1108  CD1 PHE B  31       1.335   1.074   8.134  1.00 98.36           C  
ATOM   1109  CD2 PHE B  31       3.026   2.798   8.415  1.00 98.36           C  
ATOM   1110  CE1 PHE B  31       0.389   1.900   8.768  1.00 98.36           C  
ATOM   1111  CE2 PHE B  31       2.085   3.613   9.071  1.00 98.36           C  
ATOM   1112  CZ  PHE B  31       0.766   3.164   9.247  1.00 98.36           C  
ATOM   1113  H   PHE B  31       5.479  -1.064   6.635  1.00 98.36           H  
ATOM   1114  HA  PHE B  31       5.293   1.024   8.632  1.00 98.36           H  
ATOM   1115  HB2 PHE B  31       3.179  -0.251   6.868  1.00 98.36           H  
ATOM   1116  HB3 PHE B  31       4.147   1.164   6.477  1.00 98.36           H  
ATOM   1117  HD1 PHE B  31       1.048   0.094   7.780  1.00 98.36           H  
ATOM   1118  HD2 PHE B  31       4.036   3.156   8.280  1.00 98.36           H  
ATOM   1119  HE1 PHE B  31      -0.627   1.563   8.906  1.00 98.36           H  
ATOM   1120  HE2 PHE B  31       2.375   4.585   9.440  1.00 98.36           H  
ATOM   1121  HZ  PHE B  31       0.045   3.795   9.744  1.00 98.36           H  
ATOM   1122  N   THR B  32       3.737  -1.837   9.345  1.00 96.41           N  
ATOM   1123  CA  THR B  32       3.032  -2.480  10.468  1.00 96.41           C  
ATOM   1124  C   THR B  32       3.947  -3.054  11.539  1.00 96.41           C  
ATOM   1125  O   THR B  32       3.595  -3.008  12.714  1.00 96.41           O  
ATOM   1126  CB  THR B  32       2.033  -3.531   9.989  1.00 96.41           C  
ATOM   1127  CG2 THR B  32       0.940  -2.851   9.160  1.00 96.41           C  
ATOM   1128  OG1 THR B  32       2.671  -4.502   9.191  1.00 96.41           O  
ATOM   1129  H   THR B  32       3.731  -2.299   8.447  1.00 96.41           H  
ATOM   1130  HA  THR B  32       2.440  -1.723  10.983  1.00 96.41           H  
ATOM   1131  HB  THR B  32       1.577  -4.012  10.854  1.00 96.41           H  
ATOM   1132  HG1 THR B  32       1.978  -5.085   8.871  1.00 96.41           H  
ATOM   1133 HG21 THR B  32       0.019  -3.429   9.227  1.00 96.41           H  
ATOM   1134 HG22 THR B  32       0.727  -1.857   9.555  1.00 96.41           H  
ATOM   1135 HG23 THR B  32       1.254  -2.750   8.121  1.00 96.41           H  
ATOM   1136  N   ARG B  33       5.128  -3.554  11.161  1.00 95.18           N  
ATOM   1137  CA  ARG B  33       6.036  -4.271  12.072  1.00 95.18           C  
ATOM   1138  C   ARG B  33       7.452  -3.704  12.123  1.00 95.18           C  
ATOM   1139  O   ARG B  33       8.282  -4.214  12.866  1.00 95.18           O  
ATOM   1140  CB  ARG B  33       6.040  -5.766  11.711  1.00 95.18           C  
ATOM   1141  CG  ARG B  33       4.646  -6.405  11.852  1.00 95.18           C  
ATOM   1142  CD  ARG B  33       4.693  -7.929  11.685  1.00 95.18           C  
ATOM   1143  NE  ARG B  33       5.202  -8.324  10.364  1.00 95.18           N  
ATOM   1144  CZ  ARG B  33       4.530  -8.383   9.233  1.00 95.18           C  
ATOM   1145  NH1 ARG B  33       3.249  -8.144   9.161  1.00 95.18           N1+
ATOM   1146  NH2 ARG B  33       5.182  -8.681   8.150  1.00 95.18           N  
ATOM   1147  H   ARG B  33       5.325  -3.590  10.171  1.00 95.18           H  
ATOM   1148  HA  ARG B  33       5.667  -4.184  13.094  1.00 95.18           H  
ATOM   1149  HB2 ARG B  33       6.404  -5.890  10.690  1.00 95.18           H  
ATOM   1150  HB3 ARG B  33       6.723  -6.287  12.382  1.00 95.18           H  
ATOM   1151  HG2 ARG B  33       3.965  -5.988  11.110  1.00 95.18           H  
ATOM   1152  HG3 ARG B  33       4.253  -6.183  12.844  1.00 95.18           H  
ATOM   1153  HD2 ARG B  33       3.698  -8.342  11.850  1.00 95.18           H  
ATOM   1154  HD3 ARG B  33       5.353  -8.342  12.448  1.00 95.18           H  
ATOM   1155  HE  ARG B  33       6.189  -8.534  10.327  1.00 95.18           H  
ATOM   1156 HH11 ARG B  33       2.747  -7.997  10.026  1.00 95.18           H  
ATOM   1157 HH12 ARG B  33       2.752  -8.291   8.294  1.00 95.18           H  
ATOM   1158 HH21 ARG B  33       6.171  -8.855   8.259  1.00 95.18           H  
ATOM   1159 HH22 ARG B  33       4.792  -8.552   7.227  1.00 95.18           H  
ATOM   1160  N   ASN B  34       7.745  -2.648  11.360  1.00 96.67           N  
ATOM   1161  CA  ASN B  34       9.106  -2.136  11.181  1.00 96.67           C  
ATOM   1162  C   ASN B  34      10.097  -3.211  10.681  1.00 96.67           C  
ATOM   1163  O   ASN B  34      11.280  -3.200  11.021  1.00 96.67           O  
ATOM   1164  CB  ASN B  34       9.554  -1.373  12.439  1.00 96.67           C  
ATOM   1165  CG  ASN B  34      10.818  -0.569  12.202  1.00 96.67           C  
ATOM   1166  ND2 ASN B  34      11.593  -0.342  13.236  1.00 96.67           N  
ATOM   1167  OD1 ASN B  34      11.132  -0.135  11.099  1.00 96.67           O  
ATOM   1168  H   ASN B  34       7.007  -2.252  10.796  1.00 96.67           H  
ATOM   1169  HA  ASN B  34       9.061  -1.399  10.379  1.00 96.67           H  
ATOM   1170  HB2 ASN B  34       9.729  -2.086  13.245  1.00 96.67           H  
ATOM   1171  HB3 ASN B  34       8.769  -0.682  12.748  1.00 96.67           H  
ATOM   1172 HD21 ASN B  34      12.438   0.184  13.067  1.00 96.67           H  
ATOM   1173 HD22 ASN B  34      11.357  -0.746  14.132  1.00 96.67           H  
ATOM   1174  N   GLU B  35       9.618  -4.125   9.838  1.00 95.65           N  
ATOM   1175  CA  GLU B  35      10.400  -5.222   9.263  1.00 95.65           C  
ATOM   1176  C   GLU B  35      10.651  -5.005   7.767  1.00 95.65           C  
ATOM   1177  O   GLU B  35       9.831  -4.423   7.060  1.00 95.65           O  
ATOM   1178  CB  GLU B  35       9.663  -6.550   9.473  1.00 95.65           C  
ATOM   1179  CG  GLU B  35       9.668  -7.016  10.936  1.00 95.65           C  
ATOM   1180  CD  GLU B  35       8.761  -8.236  11.168  1.00 95.65           C  
ATOM   1181  OE1 GLU B  35       8.793  -8.764  12.298  1.00 95.65           O  
ATOM   1182  OE2 GLU B  35       8.004  -8.620  10.237  1.00 95.65           O1-
ATOM   1183  H   GLU B  35       8.638  -4.086   9.596  1.00 95.65           H  
ATOM   1184  HA  GLU B  35      11.365  -5.293   9.763  1.00 95.65           H  
ATOM   1185  HB2 GLU B  35       8.638  -6.423   9.126  1.00 95.65           H  
ATOM   1186  HB3 GLU B  35      10.140  -7.321   8.868  1.00 95.65           H  
ATOM   1187  HG2 GLU B  35      10.692  -7.259  11.218  1.00 95.65           H  
ATOM   1188  HG3 GLU B  35       9.324  -6.202  11.574  1.00 95.65           H  
ATOM   1189  N   PHE B  36      11.772  -5.522   7.264  1.00 96.51           N  
ATOM   1190  CA  PHE B  36      12.070  -5.567   5.834  1.00 96.51           C  
ATOM   1191  C   PHE B  36      12.753  -6.881   5.481  1.00 96.51           C  
ATOM   1192  O   PHE B  36      13.698  -7.291   6.155  1.00 96.51           O  
ATOM   1193  CB  PHE B  36      12.948  -4.377   5.453  1.00 96.51           C  
ATOM   1194  CG  PHE B  36      13.411  -4.355   4.014  1.00 96.51           C  
ATOM   1195  CD1 PHE B  36      14.608  -4.993   3.640  1.00 96.51           C  
ATOM   1196  CD2 PHE B  36      12.637  -3.694   3.045  1.00 96.51           C  
ATOM   1197  CE1 PHE B  36      15.019  -4.977   2.298  1.00 96.51           C  
ATOM   1198  CE2 PHE B  36      13.063  -3.656   1.706  1.00 96.51           C  
ATOM   1199  CZ  PHE B  36      14.254  -4.302   1.332  1.00 96.51           C  
ATOM   1200  H   PHE B  36      12.395  -6.029   7.877  1.00 96.51           H  
ATOM   1201  HA  PHE B  36      11.142  -5.505   5.265  1.00 96.51           H  
ATOM   1202  HB2 PHE B  36      13.824  -4.362   6.102  1.00 96.51           H  
ATOM   1203  HB3 PHE B  36      12.355  -3.478   5.627  1.00 96.51           H  
ATOM   1204  HD1 PHE B  36      15.205  -5.503   4.382  1.00 96.51           H  
ATOM   1205  HD2 PHE B  36      11.720  -3.206   3.339  1.00 96.51           H  
ATOM   1206  HE1 PHE B  36      15.937  -5.470   2.014  1.00 96.51           H  
ATOM   1207  HE2 PHE B  36      12.481  -3.128   0.966  1.00 96.51           H  
ATOM   1208  HZ  PHE B  36      14.588  -4.273   0.305  1.00 96.51           H  
ATOM   1209  N   ASN B  37      12.302  -7.511   4.398  1.00 92.42           N  
ATOM   1210  CA  ASN B  37      12.894  -8.733   3.880  1.00 92.42           C  
ATOM   1211  C   ASN B  37      13.500  -8.484   2.493  1.00 92.42           C  
ATOM   1212  O   ASN B  37      12.782  -8.247   1.518  1.00 92.42           O  
ATOM   1213  CB  ASN B  37      11.835  -9.845   3.893  1.00 92.42           C  
ATOM   1214  CG  ASN B  37      12.423 -11.190   3.511  1.00 92.42           C  
ATOM   1215  ND2 ASN B  37      11.634 -12.235   3.519  1.00 92.42           N  
ATOM   1216  OD1 ASN B  37      13.595 -11.326   3.204  1.00 92.42           O  
ATOM   1217  H   ASN B  37      11.538  -7.106   3.876  1.00 92.42           H  
ATOM   1218  HA  ASN B  37      13.701  -9.053   4.539  1.00 92.42           H  
ATOM   1219  HB2 ASN B  37      11.415  -9.930   4.895  1.00 92.42           H  
ATOM   1220  HB3 ASN B  37      11.033  -9.598   3.198  1.00 92.42           H  
ATOM   1221 HD21 ASN B  37      12.075 -13.114   3.287  1.00 92.42           H  
ATOM   1222 HD22 ASN B  37      10.678 -12.155   3.836  1.00 92.42           H  
ATOM   1223  N   LEU B  38      14.830  -8.574   2.406  1.00 88.04           N  
ATOM   1224  CA  LEU B  38      15.561  -8.453   1.143  1.00 88.04           C  
ATOM   1225  C   LEU B  38      15.286  -9.643   0.206  1.00 88.04           C  
ATOM   1226  O   LEU B  38      15.259  -9.477  -1.010  1.00 88.04           O  
ATOM   1227  CB  LEU B  38      17.062  -8.324   1.463  1.00 88.04           C  
ATOM   1228  CG  LEU B  38      17.919  -7.877   0.262  1.00 88.04           C  
ATOM   1229  CD1 LEU B  38      17.697  -6.401  -0.082  1.00 88.04           C  
ATOM   1230  CD2 LEU B  38      19.400  -8.065   0.587  1.00 88.04           C  
ATOM   1231  H   LEU B  38      15.350  -8.803   3.241  1.00 88.04           H  
ATOM   1232  HA  LEU B  38      15.215  -7.552   0.637  1.00 88.04           H  
ATOM   1233  HB2 LEU B  38      17.203  -7.608   2.272  1.00 88.04           H  
ATOM   1234  HB3 LEU B  38      17.419  -9.293   1.811  1.00 88.04           H  
ATOM   1235  HG  LEU B  38      17.688  -8.486  -0.611  1.00 88.04           H  
ATOM   1236 HD11 LEU B  38      18.335  -6.124  -0.921  1.00 88.04           H  
ATOM   1237 HD12 LEU B  38      17.946  -5.772   0.773  1.00 88.04           H  
ATOM   1238 HD13 LEU B  38      16.660  -6.233  -0.374  1.00 88.04           H  
ATOM   1239 HD21 LEU B  38      19.598  -9.116   0.795  1.00 88.04           H  
ATOM   1240 HD22 LEU B  38      20.006  -7.761  -0.267  1.00 88.04           H  
ATOM   1241 HD23 LEU B  38      19.674  -7.468   1.457  1.00 88.04           H  
ATOM   1242  N   GLU B  39      15.022 -10.823   0.768  1.00 84.34           N  
ATOM   1243  CA  GLU B  39      14.680 -12.054   0.046  1.00 84.34           C  
ATOM   1244  C   GLU B  39      13.159 -12.222  -0.127  1.00 84.34           C  
ATOM   1245  O   GLU B  39      12.647 -13.344  -0.203  1.00 84.34           O  
ATOM   1246  CB  GLU B  39      15.304 -13.280   0.731  1.00 84.34           C  
ATOM   1247  CG  GLU B  39      16.833 -13.214   0.851  1.00 84.34           C  
ATOM   1248  CD  GLU B  39      17.442 -14.535   1.355  1.00 84.34           C  
ATOM   1249  OE1 GLU B  39      18.690 -14.620   1.339  1.00 84.34           O  
ATOM   1250  OE2 GLU B  39      16.674 -15.457   1.719  1.00 84.34           O1-
ATOM   1251  H   GLU B  39      14.980 -10.876   1.776  1.00 84.34           H  
ATOM   1252  HA  GLU B  39      15.101 -11.994  -0.958  1.00 84.34           H  
ATOM   1253  HB2 GLU B  39      15.053 -14.159   0.136  1.00 84.34           H  
ATOM   1254  HB3 GLU B  39      14.869 -13.396   1.724  1.00 84.34           H  
ATOM   1255  HG2 GLU B  39      17.246 -12.982  -0.130  1.00 84.34           H  
ATOM   1256  HG3 GLU B  39      17.106 -12.409   1.534  1.00 84.34           H  
ATOM   1257  N   SER B  40      12.401 -11.118  -0.168  1.00 80.46           N  
ATOM   1258  CA  SER B  40      10.947 -11.169  -0.342  1.00 80.46           C  
ATOM   1259  C   SER B  40      10.579 -11.934  -1.618  1.00 80.46           C  
ATOM   1260  O   SER B  40      10.912 -11.512  -2.731  1.00 80.46           O  
ATOM   1261  CB  SER B  40      10.332  -9.764  -0.370  1.00 80.46           C  
ATOM   1262  OG  SER B  40      10.822  -9.023  -1.473  1.00 80.46           O  
ATOM   1263  H   SER B  40      12.851 -10.218  -0.088  1.00 80.46           H  
ATOM   1264  HA  SER B  40      10.525 -11.695   0.514  1.00 80.46           H  
ATOM   1265  HB2 SER B  40       9.249  -9.855  -0.457  1.00 80.46           H  
ATOM   1266  HB3 SER B  40      10.561  -9.240   0.558  1.00 80.46           H  
ATOM   1267  HG  SER B  40      11.020  -9.663  -2.160  1.00 80.46           H  
ATOM   1268  N   LYS B  41       9.871 -13.055  -1.459  1.00 78.99           N  
ATOM   1269  CA  LYS B  41       9.296 -13.821  -2.571  1.00 78.99           C  
ATOM   1270  C   LYS B  41       8.030 -13.131  -3.080  1.00 78.99           C  
ATOM   1271  O   LYS B  41       7.500 -12.231  -2.439  1.00 78.99           O  
ATOM   1272  CB  LYS B  41       9.043 -15.274  -2.136  1.00 78.99           C  
ATOM   1273  CG  LYS B  41      10.365 -15.994  -1.823  1.00 78.99           C  
ATOM   1274  CD  LYS B  41      10.134 -17.450  -1.409  1.00 78.99           C  
ATOM   1275  CE  LYS B  41      11.486 -18.088  -1.068  1.00 78.99           C  
ATOM   1276  NZ  LYS B  41      11.330 -19.466  -0.542  1.00 78.99           N1+
ATOM   1277  H   LYS B  41       9.656 -13.338  -0.514  1.00 78.99           H  
ATOM   1278  HA  LYS B  41      10.010 -13.818  -3.395  1.00 78.99           H  
ATOM   1279  HB2 LYS B  41       8.535 -15.809  -2.939  1.00 78.99           H  
ATOM   1280  HB3 LYS B  41       8.399 -15.282  -1.257  1.00 78.99           H  
ATOM   1281  HG2 LYS B  41      10.875 -15.479  -1.009  1.00 78.99           H  
ATOM   1282  HG3 LYS B  41      11.004 -15.969  -2.706  1.00 78.99           H  
ATOM   1283  HD2 LYS B  41       9.486 -17.470  -0.533  1.00 78.99           H  
ATOM   1284  HD3 LYS B  41       9.657 -17.993  -2.225  1.00 78.99           H  
ATOM   1285  HE2 LYS B  41      12.111 -18.088  -1.961  1.00 78.99           H  
ATOM   1286  HE3 LYS B  41      11.984 -17.462  -0.327  1.00 78.99           H  
ATOM   1287  HZ1 LYS B  41      10.890 -20.066  -1.225  1.00 78.99           H  
ATOM   1288  HZ2 LYS B  41      12.234 -19.845  -0.300  1.00 78.99           H  
ATOM   1289  HZ3 LYS B  41      10.766 -19.452   0.296  1.00 78.99           H  
ATOM   1290  N   SER B  42       7.538 -13.558  -4.243  1.00 80.53           N  
ATOM   1291  CA  SER B  42       6.212 -13.124  -4.695  1.00 80.53           C  
ATOM   1292  C   SER B  42       5.157 -13.561  -3.681  1.00 80.53           C  
ATOM   1293  O   SER B  42       5.110 -14.740  -3.330  1.00 80.53           O  
ATOM   1294  CB  SER B  42       5.877 -13.715  -6.066  1.00 80.53           C  
ATOM   1295  OG  SER B  42       6.767 -13.192  -7.035  1.00 80.53           O  
ATOM   1296  H   SER B  42       7.963 -14.364  -4.679  1.00 80.53           H  
ATOM   1297  HA  SER B  42       6.191 -12.036  -4.767  1.00 80.53           H  
ATOM   1298  HB2 SER B  42       5.964 -14.801  -6.029  1.00 80.53           H  
ATOM   1299  HB3 SER B  42       4.854 -13.452  -6.337  1.00 80.53           H  
ATOM   1300  HG  SER B  42       7.587 -12.962  -6.591  1.00 80.53           H  
ATOM   1301  N   THR B  43       4.326 -12.622  -3.232  1.00 77.42           N  
ATOM   1302  CA  THR B  43       3.178 -12.908  -2.366  1.00 77.42           C  
ATOM   1303  C   THR B  43       2.243 -13.891  -3.061  1.00 77.42           C  
ATOM   1304  O   THR B  43       2.006 -13.789  -4.269  1.00 77.42           O  
ATOM   1305  CB  THR B  43       2.416 -11.623  -2.010  1.00 77.42           C  
ATOM   1306  CG2 THR B  43       1.464 -11.786  -0.833  1.00 77.42           C  
ATOM   1307  OG1 THR B  43       3.337 -10.617  -1.685  1.00 77.42           O  
ATOM   1308  H   THR B  43       4.519 -11.645  -3.398  1.00 77.42           H  
ATOM   1309  HA  THR B  43       3.543 -13.352  -1.440  1.00 77.42           H  
ATOM   1310  HB  THR B  43       1.845 -11.292  -2.877  1.00 77.42           H  
ATOM   1311  HG1 THR B  43       2.907 -10.022  -1.066  1.00 77.42           H  
ATOM   1312 HG21 THR B  43       2.010 -12.134   0.044  1.00 77.42           H  
ATOM   1313 HG22 THR B  43       0.673 -12.496  -1.074  1.00 77.42           H  
ATOM   1314 HG23 THR B  43       1.001 -10.827  -0.597  1.00 77.42           H  
ATOM   1315  N   ILE B  44       1.724 -14.850  -2.301  1.00 73.88           N  
ATOM   1316  CA  ILE B  44       0.725 -15.816  -2.756  1.00 73.88           C  
ATOM   1317  C   ILE B  44      -0.610 -15.404  -2.140  1.00 73.88           C  
ATOM   1318  O   ILE B  44      -0.696 -15.232  -0.930  1.00 73.88           O  
ATOM   1319  CB  ILE B  44       1.132 -17.257  -2.367  1.00 73.88           C  
ATOM   1320  CG1 ILE B  44       2.482 -17.639  -3.022  1.00 73.88           C  
ATOM   1321  CG2 ILE B  44       0.028 -18.253  -2.774  1.00 73.88           C  
ATOM   1322  CD1 ILE B  44       3.031 -19.005  -2.589  1.00 73.88           C  
ATOM   1323  H   ILE B  44       1.906 -14.822  -1.308  1.00 73.88           H  
ATOM   1324  HA  ILE B  44       0.634 -15.771  -3.841  1.00 73.88           H  
ATOM   1325  HB  ILE B  44       1.249 -17.301  -1.284  1.00 73.88           H  
ATOM   1326 HG12 ILE B  44       2.376 -17.627  -4.107  1.00 73.88           H  
ATOM   1327 HG13 ILE B  44       3.235 -16.898  -2.752  1.00 73.88           H  
ATOM   1328 HG21 ILE B  44      -0.910 -18.005  -2.279  1.00 73.88           H  
ATOM   1329 HG22 ILE B  44      -0.116 -18.241  -3.855  1.00 73.88           H  
ATOM   1330 HG23 ILE B  44       0.290 -19.261  -2.454  1.00 73.88           H  
ATOM   1331 HD11 ILE B  44       2.410 -19.810  -2.983  1.00 73.88           H  
ATOM   1332 HD12 ILE B  44       4.041 -19.126  -2.981  1.00 73.88           H  
ATOM   1333 HD13 ILE B  44       3.063 -19.065  -1.501  1.00 73.88           H  
ATOM   1334  N   GLY B  45      -1.646 -15.257  -2.967  1.00 80.60           N  
ATOM   1335  CA  GLY B  45      -2.967 -14.840  -2.497  1.00 80.60           C  
ATOM   1336  C   GLY B  45      -3.003 -13.370  -2.079  1.00 80.60           C  
ATOM   1337  O   GLY B  45      -2.566 -12.493  -2.825  1.00 80.60           O  
ATOM   1338  H   GLY B  45      -1.498 -15.360  -3.961  1.00 80.60           H  
ATOM   1339  HA2 GLY B  45      -3.258 -15.456  -1.647  1.00 80.60           H  
ATOM   1340  HA3 GLY B  45      -3.699 -14.984  -3.292  1.00 80.60           H  
ATOM   1341  N   VAL B  46      -3.577 -13.096  -0.914  1.00 87.09           N  
ATOM   1342  CA  VAL B  46      -3.720 -11.746  -0.368  1.00 87.09           C  
ATOM   1343  C   VAL B  46      -3.252 -11.763   1.078  1.00 87.09           C  
ATOM   1344  O   VAL B  46      -3.600 -12.662   1.833  1.00 87.09           O  
ATOM   1345  CB  VAL B  46      -5.182 -11.289  -0.487  1.00 87.09           C  
ATOM   1346  CG1 VAL B  46      -5.408  -9.899   0.097  1.00 87.09           C  
ATOM   1347  CG2 VAL B  46      -5.658 -11.243  -1.948  1.00 87.09           C  
ATOM   1348  H   VAL B  46      -3.900 -13.861  -0.338  1.00 87.09           H  
ATOM   1349  HA  VAL B  46      -3.090 -11.044  -0.914  1.00 87.09           H  
ATOM   1350  HB  VAL B  46      -5.812 -11.996   0.052  1.00 87.09           H  
ATOM   1351 HG11 VAL B  46      -4.786  -9.161  -0.411  1.00 87.09           H  
ATOM   1352 HG12 VAL B  46      -6.464  -9.668  -0.045  1.00 87.09           H  
ATOM   1353 HG13 VAL B  46      -5.190  -9.886   1.165  1.00 87.09           H  
ATOM   1354 HG21 VAL B  46      -5.009 -10.589  -2.531  1.00 87.09           H  
ATOM   1355 HG22 VAL B  46      -5.639 -12.245  -2.378  1.00 87.09           H  
ATOM   1356 HG23 VAL B  46      -6.684 -10.877  -1.998  1.00 87.09           H  
ATOM   1357  N   GLU B  47      -2.479 -10.772   1.488  1.00 90.37           N  
ATOM   1358  CA  GLU B  47      -2.072 -10.622   2.882  1.00 90.37           C  
ATOM   1359  C   GLU B  47      -2.612  -9.296   3.400  1.00 90.37           C  
ATOM   1360  O   GLU B  47      -2.651  -8.309   2.670  1.00 90.37           O  
ATOM   1361  CB  GLU B  47      -0.547 -10.734   3.027  1.00 90.37           C  
ATOM   1362  CG  GLU B  47      -0.015 -12.107   2.575  1.00 90.37           C  
ATOM   1363  CD  GLU B  47       1.476 -12.319   2.884  1.00 90.37           C  
ATOM   1364  OE1 GLU B  47       1.867 -13.492   3.103  1.00 90.37           O  
ATOM   1365  OE2 GLU B  47       2.232 -11.321   2.911  1.00 90.37           O1-
ATOM   1366  H   GLU B  47      -2.260 -10.013   0.860  1.00 90.37           H  
ATOM   1367  HA  GLU B  47      -2.509 -11.411   3.493  1.00 90.37           H  
ATOM   1368  HB2 GLU B  47      -0.295 -10.590   4.078  1.00 90.37           H  
ATOM   1369  HB3 GLU B  47      -0.070  -9.948   2.443  1.00 90.37           H  
ATOM   1370  HG2 GLU B  47      -0.170 -12.216   1.502  1.00 90.37           H  
ATOM   1371  HG3 GLU B  47      -0.593 -12.887   3.070  1.00 90.37           H  
ATOM   1372  N   PHE B  48      -3.040  -9.233   4.655  1.00 92.35           N  
ATOM   1373  CA  PHE B  48      -3.353  -7.954   5.279  1.00 92.35           C  
ATOM   1374  C   PHE B  48      -2.766  -7.871   6.676  1.00 92.35           C  
ATOM   1375  O   PHE B  48      -2.562  -8.879   7.346  1.00 92.35           O  
ATOM   1376  CB  PHE B  48      -4.860  -7.654   5.255  1.00 92.35           C  
ATOM   1377  CG  PHE B  48      -5.661  -8.386   6.310  1.00 92.35           C  
ATOM   1378  CD1 PHE B  48      -6.086  -9.698   6.066  1.00 92.35           C  
ATOM   1379  CD2 PHE B  48      -5.937  -7.781   7.550  1.00 92.35           C  
ATOM   1380  CE1 PHE B  48      -6.828 -10.398   7.032  1.00 92.35           C  
ATOM   1381  CE2 PHE B  48      -6.663  -8.482   8.527  1.00 92.35           C  
ATOM   1382  CZ  PHE B  48      -7.121  -9.784   8.262  1.00 92.35           C  
ATOM   1383  H   PHE B  48      -3.026 -10.062   5.231  1.00 92.35           H  
ATOM   1384  HA  PHE B  48      -2.855  -7.175   4.701  1.00 92.35           H  
ATOM   1385  HB2 PHE B  48      -5.259  -7.887   4.268  1.00 92.35           H  
ATOM   1386  HB3 PHE B  48      -5.004  -6.584   5.408  1.00 92.35           H  
ATOM   1387  HD1 PHE B  48      -5.810 -10.163   5.131  1.00 92.35           H  
ATOM   1388  HD2 PHE B  48      -5.556  -6.793   7.764  1.00 92.35           H  
ATOM   1389  HE1 PHE B  48      -7.152 -11.410   6.840  1.00 92.35           H  
ATOM   1390  HE2 PHE B  48      -6.837  -8.038   9.496  1.00 92.35           H  
ATOM   1391  HZ  PHE B  48      -7.668 -10.327   9.018  1.00 92.35           H  
ATOM   1392  N   ALA B  49      -2.508  -6.648   7.112  1.00 94.33           N  
ATOM   1393  CA  ALA B  49      -2.141  -6.347   8.484  1.00 94.33           C  
ATOM   1394  C   ALA B  49      -2.925  -5.129   8.957  1.00 94.33           C  
ATOM   1395  O   ALA B  49      -3.390  -4.312   8.151  1.00 94.33           O  
ATOM   1396  CB  ALA B  49      -0.627  -6.131   8.573  1.00 94.33           C  
ATOM   1397  H   ALA B  49      -2.708  -5.872   6.497  1.00 94.33           H  
ATOM   1398  HA  ALA B  49      -2.404  -7.182   9.134  1.00 94.33           H  
ATOM   1399  HB1 ALA B  49      -0.339  -6.018   9.618  1.00 94.33           H  
ATOM   1400  HB2 ALA B  49      -0.347  -5.238   8.015  1.00 94.33           H  
ATOM   1401  HB3 ALA B  49      -0.104  -6.989   8.150  1.00 94.33           H  
ATOM   1402  N   THR B  50      -3.065  -5.001  10.267  1.00 94.28           N  
ATOM   1403  CA  THR B  50      -3.723  -3.867  10.895  1.00 94.28           C  
ATOM   1404  C   THR B  50      -2.720  -2.993  11.634  1.00 94.28           C  
ATOM   1405  O   THR B  50      -1.782  -3.471  12.265  1.00 94.28           O  
ATOM   1406  CB  THR B  50      -4.908  -4.280  11.776  1.00 94.28           C  
ATOM   1407  CG2 THR B  50      -5.984  -5.029  10.987  1.00 94.28           C  
ATOM   1408  OG1 THR B  50      -4.536  -5.090  12.859  1.00 94.28           O  
ATOM   1409  H   THR B  50      -2.702  -5.725  10.872  1.00 94.28           H  
ATOM   1410  HA  THR B  50      -4.147  -3.255  10.099  1.00 94.28           H  
ATOM   1411  HB  THR B  50      -5.362  -3.374  12.175  1.00 94.28           H  
ATOM   1412  HG1 THR B  50      -3.995  -5.816  12.539  1.00 94.28           H  
ATOM   1413 HG21 THR B  50      -6.820  -5.253  11.649  1.00 94.28           H  
ATOM   1414 HG22 THR B  50      -6.332  -4.407  10.162  1.00 94.28           H  
ATOM   1415 HG23 THR B  50      -5.578  -5.963  10.599  1.00 94.28           H  
ATOM   1416  N   ARG B  51      -2.900  -1.674  11.550  1.00 95.44           N  
ATOM   1417  CA  ARG B  51      -2.151  -0.716  12.369  1.00 95.44           C  
ATOM   1418  C   ARG B  51      -3.047   0.448  12.754  1.00 95.44           C  
ATOM   1419  O   ARG B  51      -3.694   1.047  11.898  1.00 95.44           O  
ATOM   1420  CB  ARG B  51      -0.860  -0.288  11.647  1.00 95.44           C  
ATOM   1421  CG  ARG B  51      -0.036   0.714  12.475  1.00 95.44           C  
ATOM   1422  CD  ARG B  51       1.434   0.804  12.036  1.00 95.44           C  
ATOM   1423  NE  ARG B  51       2.146   1.836  12.813  1.00 95.44           N  
ATOM   1424  CZ  ARG B  51       3.160   2.584  12.414  1.00 95.44           C  
ATOM   1425  NH1 ARG B  51       3.835   2.398  11.339  1.00 95.44           N1+
ATOM   1426  NH2 ARG B  51       3.534   3.628  13.077  1.00 95.44           N  
ATOM   1427  H   ARG B  51      -3.637  -1.331  10.950  1.00 95.44           H  
ATOM   1428  HA  ARG B  51      -1.856  -1.223  13.288  1.00 95.44           H  
ATOM   1429  HB2 ARG B  51      -0.257  -1.182  11.488  1.00 95.44           H  
ATOM   1430  HB3 ARG B  51      -1.102   0.148  10.678  1.00 95.44           H  
ATOM   1431  HG2 ARG B  51      -0.053   0.407  13.521  1.00 95.44           H  
ATOM   1432  HG3 ARG B  51      -0.495   1.699  12.396  1.00 95.44           H  
ATOM   1433  HD2 ARG B  51       1.914  -0.157  12.220  1.00 95.44           H  
ATOM   1434  HD3 ARG B  51       1.488   1.029  10.970  1.00 95.44           H  
ATOM   1435  HE  ARG B  51       1.753   2.066  13.715  1.00 95.44           H  
ATOM   1436 HH11 ARG B  51       4.423   3.153  11.016  1.00 95.44           H  
ATOM   1437 HH12 ARG B  51       3.744   1.526  10.839  1.00 95.44           H  
ATOM   1438 HH21 ARG B  51       4.073   4.283  12.528  1.00 95.44           H  
ATOM   1439 HH22 ARG B  51       2.976   3.980  13.841  1.00 95.44           H  
ATOM   1440  N   SER B  52      -3.072   0.769  14.043  1.00 95.02           N  
ATOM   1441  CA  SER B  52      -3.789   1.933  14.559  1.00 95.02           C  
ATOM   1442  C   SER B  52      -2.888   3.168  14.561  1.00 95.02           C  
ATOM   1443  O   SER B  52      -1.724   3.090  14.956  1.00 95.02           O  
ATOM   1444  CB  SER B  52      -4.372   1.666  15.948  1.00 95.02           C  
ATOM   1445  OG  SER B  52      -5.334   0.625  15.894  1.00 95.02           O  
ATOM   1446  H   SER B  52      -2.536   0.214  14.695  1.00 95.02           H  
ATOM   1447  HA  SER B  52      -4.635   2.129  13.900  1.00 95.02           H  
ATOM   1448  HB2 SER B  52      -4.851   2.573  16.316  1.00 95.02           H  
ATOM   1449  HB3 SER B  52      -3.569   1.389  16.631  1.00 95.02           H  
ATOM   1450  HG  SER B  52      -5.553   0.392  16.799  1.00 95.02           H  
ATOM   1451  N   ILE B  53      -3.432   4.310  14.147  1.00 95.63           N  
ATOM   1452  CA  ILE B  53      -2.788   5.626  14.239  1.00 95.63           C  
ATOM   1453  C   ILE B  53      -3.720   6.627  14.931  1.00 95.63           C  
ATOM   1454  O   ILE B  53      -4.932   6.421  14.984  1.00 95.63           O  
ATOM   1455  CB  ILE B  53      -2.312   6.140  12.861  1.00 95.63           C  
ATOM   1456  CG1 ILE B  53      -3.485   6.452  11.908  1.00 95.63           C  
ATOM   1457  CG2 ILE B  53      -1.322   5.149  12.219  1.00 95.63           C  
ATOM   1458  CD1 ILE B  53      -3.084   7.380  10.761  1.00 95.63           C  
ATOM   1459  H   ILE B  53      -4.384   4.285  13.809  1.00 95.63           H  
ATOM   1460  HA  ILE B  53      -1.905   5.537  14.871  1.00 95.63           H  
ATOM   1461  HB  ILE B  53      -1.774   7.071  13.041  1.00 95.63           H  
ATOM   1462 HG12 ILE B  53      -3.899   5.526  11.508  1.00 95.63           H  
ATOM   1463 HG13 ILE B  53      -4.276   6.970  12.451  1.00 95.63           H  
ATOM   1464 HG21 ILE B  53      -1.835   4.232  11.931  1.00 95.63           H  
ATOM   1465 HG22 ILE B  53      -0.528   4.906  12.926  1.00 95.63           H  
ATOM   1466 HG23 ILE B  53      -0.870   5.592  11.332  1.00 95.63           H  
ATOM   1467 HD11 ILE B  53      -3.970   7.605  10.167  1.00 95.63           H  
ATOM   1468 HD12 ILE B  53      -2.317   6.924  10.134  1.00 95.63           H  
ATOM   1469 HD13 ILE B  53      -2.710   8.318  11.169  1.00 95.63           H  
ATOM   1470  N   GLN B  54      -3.154   7.718  15.446  1.00 95.15           N  
ATOM   1471  CA  GLN B  54      -3.911   8.832  16.017  1.00 95.15           C  
ATOM   1472  C   GLN B  54      -3.948   9.995  15.027  1.00 95.15           C  
ATOM   1473  O   GLN B  54      -2.895  10.481  14.619  1.00 95.15           O  
ATOM   1474  CB  GLN B  54      -3.284   9.275  17.350  1.00 95.15           C  
ATOM   1475  CG  GLN B  54      -3.433   8.228  18.464  1.00 95.15           C  
ATOM   1476  CD  GLN B  54      -4.885   7.976  18.861  1.00 95.15           C  
ATOM   1477  NE2 GLN B  54      -5.177   6.815  19.401  1.00 95.15           N  
ATOM   1478  OE1 GLN B  54      -5.761   8.810  18.699  1.00 95.15           O  
ATOM   1479  H   GLN B  54      -2.164   7.864  15.306  1.00 95.15           H  
ATOM   1480  HA  GLN B  54      -4.938   8.524  16.210  1.00 95.15           H  
ATOM   1481  HB2 GLN B  54      -3.756  10.203  17.674  1.00 95.15           H  
ATOM   1482  HB3 GLN B  54      -2.224   9.478  17.197  1.00 95.15           H  
ATOM   1483  HG2 GLN B  54      -2.898   8.575  19.348  1.00 95.15           H  
ATOM   1484  HG3 GLN B  54      -2.977   7.291  18.145  1.00 95.15           H  
ATOM   1485 HE21 GLN B  54      -4.480   6.096  19.528  1.00 95.15           H  
ATOM   1486 HE22 GLN B  54      -6.159   6.611  19.516  1.00 95.15           H  
ATOM   1487  N   VAL B  55      -5.146  10.468  14.682  1.00 93.40           N  
ATOM   1488  CA  VAL B  55      -5.354  11.678  13.872  1.00 93.40           C  
ATOM   1489  C   VAL B  55      -6.402  12.536  14.563  1.00 93.40           C  
ATOM   1490  O   VAL B  55      -7.504  12.069  14.819  1.00 93.40           O  
ATOM   1491  CB  VAL B  55      -5.787  11.334  12.435  1.00 93.40           C  
ATOM   1492  CG1 VAL B  55      -6.017  12.594  11.593  1.00 93.40           C  
ATOM   1493  CG2 VAL B  55      -4.725  10.492  11.717  1.00 93.40           C  
ATOM   1494  H   VAL B  55      -5.965   9.999  15.041  1.00 93.40           H  
ATOM   1495  HA  VAL B  55      -4.426  12.247  13.814  1.00 93.40           H  
ATOM   1496  HB  VAL B  55      -6.719  10.771  12.477  1.00 93.40           H  
ATOM   1497 HG11 VAL B  55      -5.100  13.180  11.535  1.00 93.40           H  
ATOM   1498 HG12 VAL B  55      -6.809  13.205  12.026  1.00 93.40           H  
ATOM   1499 HG13 VAL B  55      -6.323  12.303  10.588  1.00 93.40           H  
ATOM   1500 HG21 VAL B  55      -4.595   9.538  12.228  1.00 93.40           H  
ATOM   1501 HG22 VAL B  55      -3.770  11.018  11.709  1.00 93.40           H  
ATOM   1502 HG23 VAL B  55      -5.027  10.301  10.687  1.00 93.40           H  
ATOM   1503  N   ASP B  56      -6.061  13.778  14.904  1.00 91.61           N  
ATOM   1504  CA  ASP B  56      -6.966  14.738  15.558  1.00 91.61           C  
ATOM   1505  C   ASP B  56      -7.687  14.173  16.806  1.00 91.61           C  
ATOM   1506  O   ASP B  56      -8.868  14.426  17.044  1.00 91.61           O  
ATOM   1507  CB  ASP B  56      -7.905  15.371  14.512  1.00 91.61           C  
ATOM   1508  CG  ASP B  56      -7.159  16.090  13.377  1.00 91.61           C  
ATOM   1509  OD1 ASP B  56      -5.972  16.442  13.567  1.00 91.61           O  
ATOM   1510  OD2 ASP B  56      -7.786  16.299  12.312  1.00 91.61           O1-
ATOM   1511  H   ASP B  56      -5.195  14.154  14.545  1.00 91.61           H  
ATOM   1512  HA  ASP B  56      -6.341  15.548  15.932  1.00 91.61           H  
ATOM   1513  HB2 ASP B  56      -8.543  16.102  15.008  1.00 91.61           H  
ATOM   1514  HB3 ASP B  56      -8.545  14.595  14.092  1.00 91.61           H  
ATOM   1515  N   GLY B  57      -6.971  13.373  17.608  1.00 91.53           N  
ATOM   1516  CA  GLY B  57      -7.502  12.718  18.812  1.00 91.53           C  
ATOM   1517  C   GLY B  57      -8.426  11.525  18.540  1.00 91.53           C  
ATOM   1518  O   GLY B  57      -9.094  11.058  19.463  1.00 91.53           O  
ATOM   1519  H   GLY B  57      -6.024  13.162  17.325  1.00 91.53           H  
ATOM   1520  HA2 GLY B  57      -6.667  12.356  19.412  1.00 91.53           H  
ATOM   1521  HA3 GLY B  57      -8.060  13.447  19.399  1.00 91.53           H  
ATOM   1522  N   LYS B  58      -8.492  11.056  17.288  1.00 92.21           N  
ATOM   1523  CA  LYS B  58      -9.244   9.880  16.851  1.00 92.21           C  
ATOM   1524  C   LYS B  58      -8.321   8.716  16.542  1.00 92.21           C  
ATOM   1525  O   LYS B  58      -7.327   8.867  15.832  1.00 92.21           O  
ATOM   1526  CB  LYS B  58     -10.129  10.237  15.637  1.00 92.21           C  
ATOM   1527  CG  LYS B  58     -11.190  11.314  15.938  1.00 92.21           C  
ATOM   1528  CD  LYS B  58     -12.123  10.768  17.012  1.00 92.21           C  
ATOM   1529  CE  LYS B  58     -13.349  11.580  17.378  1.00 92.21           C  
ATOM   1530  NZ  LYS B  58     -14.030  10.813  18.451  1.00 92.21           N1+
ATOM   1531  H   LYS B  58      -7.964  11.539  16.576  1.00 92.21           H  
ATOM   1532  HA  LYS B  58      -9.864   9.530  17.677  1.00 92.21           H  
ATOM   1533  HB2 LYS B  58     -10.629   9.331  15.294  1.00 92.21           H  
ATOM   1534  HB3 LYS B  58      -9.504  10.582  14.814  1.00 92.21           H  
ATOM   1535  HG2 LYS B  58     -10.721  12.238  16.276  1.00 92.21           H  
ATOM   1536  HG3 LYS B  58     -11.765  11.512  15.034  1.00 92.21           H  
ATOM   1537  HD2 LYS B  58     -11.560  10.616  17.934  1.00 92.21           H  
ATOM   1538  HD3 LYS B  58     -12.478   9.807  16.642  1.00 92.21           H  
ATOM   1539  HE2 LYS B  58     -13.043  12.567  17.725  1.00 92.21           H  
ATOM   1540  HE3 LYS B  58     -13.983  11.681  16.498  1.00 92.21           H  
ATOM   1541  HZ1 LYS B  58     -14.969  11.131  18.644  1.00 92.21           H  
ATOM   1542  HZ2 LYS B  58     -13.472  10.824  19.293  1.00 92.21           H  
ATOM   1543  HZ3 LYS B  58     -14.041   9.829  18.222  1.00 92.21           H  
ATOM   1544  N   THR B  59      -8.710   7.539  17.018  1.00 93.71           N  
ATOM   1545  CA  THR B  59      -8.003   6.291  16.739  1.00 93.71           C  
ATOM   1546  C   THR B  59      -8.505   5.720  15.419  1.00 93.71           C  
ATOM   1547  O   THR B  59      -9.646   5.265  15.315  1.00 93.71           O  
ATOM   1548  CB  THR B  59      -8.182   5.280  17.877  1.00 93.71           C  
ATOM   1549  CG2 THR B  59      -7.307   4.043  17.669  1.00 93.71           C  
ATOM   1550  OG1 THR B  59      -7.822   5.860  19.109  1.00 93.71           O  
ATOM   1551  H   THR B  59      -9.575   7.502  17.538  1.00 93.71           H  
ATOM   1552  HA  THR B  59      -6.937   6.500  16.654  1.00 93.71           H  
ATOM   1553  HB  THR B  59      -9.230   4.987  17.938  1.00 93.71           H  
ATOM   1554  HG1 THR B  59      -8.630   6.216  19.487  1.00 93.71           H  
ATOM   1555 HG21 THR B  59      -7.620   3.502  16.777  1.00 93.71           H  
ATOM   1556 HG22 THR B  59      -6.262   4.338  17.574  1.00 93.71           H  
ATOM   1557 HG23 THR B  59      -7.415   3.382  18.529  1.00 93.71           H  
ATOM   1558  N   ILE B  60      -7.652   5.731  14.400  1.00 95.30           N  
ATOM   1559  CA  ILE B  60      -7.929   5.134  13.093  1.00 95.30           C  
ATOM   1560  C   ILE B  60      -7.222   3.788  13.032  1.00 95.30           C  
ATOM   1561  O   ILE B  60      -5.995   3.739  12.987  1.00 95.30           O  
ATOM   1562  CB  ILE B  60      -7.461   6.054  11.950  1.00 95.30           C  
ATOM   1563  CG1 ILE B  60      -8.169   7.424  12.012  1.00 95.30           C  
ATOM   1564  CG2 ILE B  60      -7.694   5.375  10.585  1.00 95.30           C  
ATOM   1565  CD1 ILE B  60      -7.533   8.434  11.061  1.00 95.30           C  
ATOM   1566  H   ILE B  60      -6.733   6.121  14.555  1.00 95.30           H  
ATOM   1567  HA  ILE B  60      -9.001   4.971  12.975  1.00 95.30           H  
ATOM   1568  HB  ILE B  60      -6.390   6.220  12.069  1.00 95.30           H  
ATOM   1569 HG12 ILE B  60      -8.092   7.841  13.016  1.00 95.30           H  
ATOM   1570 HG13 ILE B  60      -9.226   7.314  11.768  1.00 95.30           H  
ATOM   1571 HG21 ILE B  60      -7.293   5.998   9.785  1.00 95.30           H  
ATOM   1572 HG22 ILE B  60      -7.171   4.421  10.527  1.00 95.30           H  
ATOM   1573 HG23 ILE B  60      -8.759   5.212  10.422  1.00 95.30           H  
ATOM   1574 HD11 ILE B  60      -7.977   9.413  11.238  1.00 95.30           H  
ATOM   1575 HD12 ILE B  60      -6.460   8.476  11.248  1.00 95.30           H  
ATOM   1576 HD13 ILE B  60      -7.696   8.147  10.022  1.00 95.30           H  
ATOM   1577  N   LYS B  61      -7.987   2.699  12.977  1.00 94.91           N  
ATOM   1578  CA  LYS B  61      -7.479   1.366  12.658  1.00 94.91           C  
ATOM   1579  C   LYS B  61      -7.413   1.227  11.138  1.00 94.91           C  
ATOM   1580  O   LYS B  61      -8.440   1.184  10.463  1.00 94.91           O  
ATOM   1581  CB  LYS B  61      -8.354   0.316  13.366  1.00 94.91           C  
ATOM   1582  CG  LYS B  61      -7.805  -1.115  13.226  1.00 94.91           C  
ATOM   1583  CD  LYS B  61      -8.505  -2.127  14.159  1.00 94.91           C  
ATOM   1584  CE  LYS B  61      -8.083  -1.917  15.628  1.00 94.91           C  
ATOM   1585  NZ  LYS B  61      -8.641  -2.916  16.585  1.00 94.91           N1+
ATOM   1586  H   LYS B  61      -8.989   2.828  12.993  1.00 94.91           H  
ATOM   1587  HA  LYS B  61      -6.466   1.268  13.049  1.00 94.91           H  
ATOM   1588  HB2 LYS B  61      -8.387   0.575  14.424  1.00 94.91           H  
ATOM   1589  HB3 LYS B  61      -9.371   0.355  12.975  1.00 94.91           H  
ATOM   1590  HG2 LYS B  61      -6.737  -1.118  13.444  1.00 94.91           H  
ATOM   1591  HG3 LYS B  61      -7.938  -1.440  12.194  1.00 94.91           H  
ATOM   1592  HD2 LYS B  61      -8.215  -3.131  13.851  1.00 94.91           H  
ATOM   1593  HD3 LYS B  61      -9.586  -2.028  14.057  1.00 94.91           H  
ATOM   1594  HE2 LYS B  61      -6.994  -1.958  15.672  1.00 94.91           H  
ATOM   1595  HE3 LYS B  61      -8.374  -0.914  15.940  1.00 94.91           H  
ATOM   1596  HZ1 LYS B  61      -8.242  -2.767  17.500  1.00 94.91           H  
ATOM   1597  HZ2 LYS B  61      -8.398  -3.864  16.333  1.00 94.91           H  
ATOM   1598  HZ3 LYS B  61      -9.641  -2.826  16.694  1.00 94.91           H  
ATOM   1599  N   ALA B  62      -6.209   1.187  10.584  1.00 96.04           N  
ATOM   1600  CA  ALA B  62      -5.993   0.907   9.173  1.00 96.04           C  
ATOM   1601  C   ALA B  62      -5.877  -0.605   8.970  1.00 96.04           C  
ATOM   1602  O   ALA B  62      -5.014  -1.237   9.571  1.00 96.04           O  
ATOM   1603  CB  ALA B  62      -4.742   1.653   8.702  1.00 96.04           C  
ATOM   1604  H   ALA B  62      -5.393   1.265  11.174  1.00 96.04           H  
ATOM   1605  HA  ALA B  62      -6.837   1.279   8.592  1.00 96.04           H  
ATOM   1606  HB1 ALA B  62      -4.615   1.515   7.628  1.00 96.04           H  
ATOM   1607  HB2 ALA B  62      -3.859   1.273   9.216  1.00 96.04           H  
ATOM   1608  HB3 ALA B  62      -4.853   2.714   8.921  1.00 96.04           H  
ATOM   1609  N   GLN B  63      -6.727  -1.177   8.122  1.00 94.14           N  
ATOM   1610  CA  GLN B  63      -6.594  -2.533   7.603  1.00 94.14           C  
ATOM   1611  C   GLN B  63      -5.979  -2.435   6.208  1.00 94.14           C  
ATOM   1612  O   GLN B  63      -6.631  -1.978   5.267  1.00 94.14           O  
ATOM   1613  CB  GLN B  63      -7.969  -3.212   7.598  1.00 94.14           C  
ATOM   1614  CG  GLN B  63      -7.867  -4.704   7.255  1.00 94.14           C  
ATOM   1615  CD  GLN B  63      -9.250  -5.313   7.064  1.00 94.14           C  
ATOM   1616  NE2 GLN B  63      -9.698  -6.180   7.941  1.00 94.14           N  
ATOM   1617  OE1 GLN B  63      -9.957  -5.000   6.119  1.00 94.14           O  
ATOM   1618  H   GLN B  63      -7.408  -0.583   7.671  1.00 94.14           H  
ATOM   1619  HA  GLN B  63      -5.924  -3.111   8.240  1.00 94.14           H  
ATOM   1620  HB2 GLN B  63      -8.620  -2.711   6.882  1.00 94.14           H  
ATOM   1621  HB3 GLN B  63      -8.415  -3.120   8.589  1.00 94.14           H  
ATOM   1622  HG2 GLN B  63      -7.350  -5.219   8.064  1.00 94.14           H  
ATOM   1623  HG3 GLN B  63      -7.288  -4.845   6.342  1.00 94.14           H  
ATOM   1624 HE21 GLN B  63      -9.103  -6.526   8.680  1.00 94.14           H  
ATOM   1625 HE22 GLN B  63     -10.631  -6.530   7.776  1.00 94.14           H  
ATOM   1626  N   ILE B  64      -4.712  -2.818   6.085  1.00 95.76           N  
ATOM   1627  CA  ILE B  64      -3.922  -2.602   4.874  1.00 95.76           C  
ATOM   1628  C   ILE B  64      -3.727  -3.938   4.175  1.00 95.76           C  
ATOM   1629  O   ILE B  64      -3.149  -4.858   4.747  1.00 95.76           O  
ATOM   1630  CB  ILE B  64      -2.581  -1.918   5.181  1.00 95.76           C  
ATOM   1631  CG1 ILE B  64      -2.776  -0.609   5.975  1.00 95.76           C  
ATOM   1632  CG2 ILE B  64      -1.855  -1.611   3.852  1.00 95.76           C  
ATOM   1633  CD1 ILE B  64      -1.494  -0.147   6.663  1.00 95.76           C  
ATOM   1634  H   ILE B  64      -4.245  -3.237   6.876  1.00 95.76           H  
ATOM   1635  HA  ILE B  64      -4.467  -1.933   4.208  1.00 95.76           H  
ATOM   1636  HB  ILE B  64      -1.980  -2.601   5.782  1.00 95.76           H  
ATOM   1637 HG12 ILE B  64      -3.516  -0.736   6.765  1.00 95.76           H  
ATOM   1638 HG13 ILE B  64      -3.131   0.177   5.309  1.00 95.76           H  
ATOM   1639 HG21 ILE B  64      -1.735  -2.515   3.255  1.00 95.76           H  
ATOM   1640 HG22 ILE B  64      -0.858  -1.216   4.048  1.00 95.76           H  
ATOM   1641 HG23 ILE B  64      -2.424  -0.887   3.269  1.00 95.76           H  
ATOM   1642 HD11 ILE B  64      -1.678   0.832   7.104  1.00 95.76           H  
ATOM   1643 HD12 ILE B  64      -1.223  -0.855   7.446  1.00 95.76           H  
ATOM   1644 HD13 ILE B  64      -0.672  -0.065   5.952  1.00 95.76           H  
ATOM   1645  N   TRP B  65      -4.209  -4.021   2.942  1.00 92.69           N  
ATOM   1646  CA  TRP B  65      -4.218  -5.223   2.123  1.00 92.69           C  
ATOM   1647  C   TRP B  65      -3.080  -5.162   1.105  1.00 92.69           C  
ATOM   1648  O   TRP B  65      -3.103  -4.332   0.196  1.00 92.69           O  
ATOM   1649  CB  TRP B  65      -5.584  -5.330   1.436  1.00 92.69           C  
ATOM   1650  CG  TRP B  65      -6.754  -5.620   2.329  1.00 92.69           C  
ATOM   1651  CD1 TRP B  65      -7.191  -4.868   3.365  1.00 92.69           C  
ATOM   1652  CD2 TRP B  65      -7.674  -6.745   2.253  1.00 92.69           C  
ATOM   1653  CE2 TRP B  65      -8.603  -6.656   3.324  1.00 92.69           C  
ATOM   1654  CE3 TRP B  65      -7.843  -7.807   1.350  1.00 92.69           C  
ATOM   1655  NE1 TRP B  65      -8.285  -5.476   3.944  1.00 92.69           N  
ATOM   1656  CZ2 TRP B  65      -9.615  -7.598   3.527  1.00 92.69           C  
ATOM   1657  CZ3 TRP B  65      -8.834  -8.785   1.550  1.00 92.69           C  
ATOM   1658  CH2 TRP B  65      -9.711  -8.685   2.643  1.00 92.69           C  
ATOM   1659  H   TRP B  65      -4.646  -3.198   2.554  1.00 92.69           H  
ATOM   1660  HA  TRP B  65      -4.078  -6.108   2.743  1.00 92.69           H  
ATOM   1661  HB2 TRP B  65      -5.781  -4.400   0.904  1.00 92.69           H  
ATOM   1662  HB3 TRP B  65      -5.521  -6.125   0.693  1.00 92.69           H  
ATOM   1663  HD1 TRP B  65      -6.749  -3.935   3.682  1.00 92.69           H  
ATOM   1664  HE1 TRP B  65      -8.809  -5.091   4.717  1.00 92.69           H  
ATOM   1665  HE3 TRP B  65      -7.198  -7.835   0.484  1.00 92.69           H  
ATOM   1666  HZ2 TRP B  65     -10.308  -7.480   4.347  1.00 92.69           H  
ATOM   1667  HZ3 TRP B  65      -8.933  -9.604   0.852  1.00 92.69           H  
ATOM   1668  HH2 TRP B  65     -10.478  -9.431   2.786  1.00 92.69           H  
ATOM   1669  N   ASP B  66      -2.095  -6.044   1.248  1.00 91.41           N  
ATOM   1670  CA  ASP B  66      -1.116  -6.347   0.212  1.00 91.41           C  
ATOM   1671  C   ASP B  66      -1.672  -7.405  -0.745  1.00 91.41           C  
ATOM   1672  O   ASP B  66      -2.104  -8.492  -0.355  1.00 91.41           O  
ATOM   1673  CB  ASP B  66       0.224  -6.784   0.817  1.00 91.41           C  
ATOM   1674  CG  ASP B  66       1.278  -7.026  -0.266  1.00 91.41           C  
ATOM   1675  OD1 ASP B  66       1.305  -6.250  -1.249  1.00 91.41           O  
ATOM   1676  OD2 ASP B  66       2.123  -7.934  -0.106  1.00 91.41           O1-
ATOM   1677  H   ASP B  66      -2.192  -6.742   1.971  1.00 91.41           H  
ATOM   1678  HA  ASP B  66      -0.927  -5.439  -0.361  1.00 91.41           H  
ATOM   1679  HB2 ASP B  66       0.084  -7.687   1.411  1.00 91.41           H  
ATOM   1680  HB3 ASP B  66       0.595  -5.987   1.460  1.00 91.41           H  
ATOM   1681  N   THR B  67      -1.663  -7.073  -2.028  1.00 76.28           N  
ATOM   1682  CA  THR B  67      -2.133  -7.963  -3.085  1.00 76.28           C  
ATOM   1683  C   THR B  67      -0.945  -8.677  -3.723  1.00 76.28           C  
ATOM   1684  O   THR B  67       0.073  -8.056  -4.057  1.00 76.28           O  
ATOM   1685  CB  THR B  67      -2.979  -7.204  -4.122  1.00 76.28           C  
ATOM   1686  CG2 THR B  67      -4.243  -6.605  -3.498  1.00 76.28           C  
ATOM   1687  OG1 THR B  67      -2.261  -6.143  -4.715  1.00 76.28           O  
ATOM   1688  H   THR B  67      -1.192  -6.221  -2.299  1.00 76.28           H  
ATOM   1689  HA  THR B  67      -2.777  -8.728  -2.652  1.00 76.28           H  
ATOM   1690  HB  THR B  67      -3.274  -7.906  -4.902  1.00 76.28           H  
ATOM   1691  HG1 THR B  67      -2.340  -5.367  -4.156  1.00 76.28           H  
ATOM   1692 HG21 THR B  67      -4.879  -6.207  -4.289  1.00 76.28           H  
ATOM   1693 HG22 THR B  67      -4.793  -7.379  -2.963  1.00 76.28           H  
ATOM   1694 HG23 THR B  67      -3.987  -5.803  -2.806  1.00 76.28           H  
ATOM   1695  N   ALA B  68      -1.058  -9.991  -3.946  1.00 68.69           N  
ATOM   1696  CA  ALA B  68      -0.141 -10.660  -4.861  1.00 68.69           C  
ATOM   1697  C   ALA B  68      -0.177  -9.973  -6.231  1.00 68.69           C  
ATOM   1698  O   ALA B  68      -1.236  -9.553  -6.688  1.00 68.69           O  
ATOM   1699  CB  ALA B  68      -0.497 -12.144  -4.981  1.00 68.69           C  
ATOM   1700  H   ALA B  68      -1.847 -10.509  -3.589  1.00 68.69           H  
ATOM   1701  HA  ALA B  68       0.873 -10.565  -4.472  1.00 68.69           H  
ATOM   1702  HB1 ALA B  68      -0.354 -12.630  -4.016  1.00 68.69           H  
ATOM   1703  HB2 ALA B  68      -1.535 -12.253  -5.295  1.00 68.69           H  
ATOM   1704  HB3 ALA B  68       0.149 -12.623  -5.717  1.00 68.69           H  
ATOM   1705  N   GLY B  69       0.963  -9.933  -6.931  1.00 59.29           N  
ATOM   1706  CA  GLY B  69       1.055  -9.445  -8.321  1.00 59.29           C  
ATOM   1707  C   GLY B  69       0.376 -10.358  -9.362  1.00 59.29           C  
ATOM   1708  O   GLY B  69       0.865 -10.494 -10.486  1.00 59.29           O  
ATOM   1709  H   GLY B  69       1.787 -10.325  -6.498  1.00 59.29           H  
ATOM   1710  HA2 GLY B  69       2.102  -9.323  -8.598  1.00 59.29           H  
ATOM   1711  HA3 GLY B  69       0.569  -8.471  -8.380  1.00 59.29           H  
ATOM   1712  N   LEU B  70      -0.674 -11.076  -8.950  1.00 57.24           N  
ATOM   1713  CA  LEU B  70      -1.502 -11.990  -9.735  1.00 57.24           C  
ATOM   1714  C   LEU B  70      -2.949 -11.486  -9.866  1.00 57.24           C  
ATOM   1715  O   LEU B  70      -3.835 -12.251 -10.239  1.00 57.24           O  
ATOM   1716  CB  LEU B  70      -1.423 -13.411  -9.135  1.00 57.24           C  
ATOM   1717  CG  LEU B  70      -0.167 -14.198  -9.540  1.00 57.24           C  
ATOM   1718  CD1 LEU B  70      -0.073 -15.470  -8.696  1.00 57.24           C  
ATOM   1719  CD2 LEU B  70      -0.206 -14.618 -11.016  1.00 57.24           C  
ATOM   1720  H   LEU B  70      -1.056 -10.785  -8.061  1.00 57.24           H  
ATOM   1721  HA  LEU B  70      -1.118 -12.009 -10.755  1.00 57.24           H  
ATOM   1722  HB2 LEU B  70      -1.467 -13.328  -8.049  1.00 57.24           H  
ATOM   1723  HB3 LEU B  70      -2.288 -13.997  -9.446  1.00 57.24           H  
ATOM   1724  HG  LEU B  70       0.723 -13.595  -9.360  1.00 57.24           H  
ATOM   1725 HD11 LEU B  70      -0.954 -16.092  -8.850  1.00 57.24           H  
ATOM   1726 HD12 LEU B  70      -0.004 -15.202  -7.642  1.00 57.24           H  
ATOM   1727 HD13 LEU B  70       0.821 -16.031  -8.967  1.00 57.24           H  
ATOM   1728 HD21 LEU B  70      -0.172 -13.735 -11.656  1.00 57.24           H  
ATOM   1729 HD22 LEU B  70      -1.117 -15.180 -11.220  1.00 57.24           H  
ATOM   1730 HD23 LEU B  70       0.661 -15.239 -11.241  1.00 57.24           H  
ATOM   1731  N   GLU B  71      -3.192 -10.194  -9.655  1.00 58.99           N  
ATOM   1732  CA  GLU B  71      -4.484  -9.501  -9.784  1.00 58.99           C  
ATOM   1733  C   GLU B  71      -5.190  -9.676 -11.139  1.00 58.99           C  
ATOM   1734  O   GLU B  71      -6.327  -9.250 -11.307  1.00 58.99           O  
ATOM   1735  CB  GLU B  71      -4.275  -7.996  -9.545  1.00 58.99           C  
ATOM   1736  CG  GLU B  71      -3.556  -7.299 -10.719  1.00 58.99           C  
ATOM   1737  CD  GLU B  71      -2.056  -7.633 -10.859  1.00 58.99           C  
ATOM   1738  OE1 GLU B  71      -1.529  -7.478 -11.987  1.00 58.99           O  
ATOM   1739  OE2 GLU B  71      -1.436  -8.126  -9.886  1.00 58.99           O1-
ATOM   1740  H   GLU B  71      -2.408  -9.601  -9.420  1.00 58.99           H  
ATOM   1741  HA  GLU B  71      -5.158  -9.875  -9.013  1.00 58.99           H  
ATOM   1742  HB2 GLU B  71      -3.729  -7.835  -8.616  1.00 58.99           H  
ATOM   1743  HB3 GLU B  71      -5.255  -7.534  -9.427  1.00 58.99           H  
ATOM   1744  HG2 GLU B  71      -3.710  -6.225 -10.613  1.00 58.99           H  
ATOM   1745  HG3 GLU B  71      -4.050  -7.535 -11.662  1.00 58.99           H  
ATOM   1746  N   ARG B  72      -4.532 -10.302 -12.126  1.00 57.95           N  
ATOM   1747  CA  ARG B  72      -5.039 -10.517 -13.490  1.00 57.95           C  
ATOM   1748  C   ARG B  72      -6.422 -11.182 -13.514  1.00 57.95           C  
ATOM   1749  O   ARG B  72      -7.108 -11.117 -14.532  1.00 57.95           O  
ATOM   1750  CB  ARG B  72      -4.030 -11.351 -14.301  1.00 57.95           C  
ATOM   1751  CG  ARG B  72      -2.605 -10.773 -14.282  1.00 57.95           C  
ATOM   1752  CD  ARG B  72      -1.667 -11.586 -15.181  1.00 57.95           C  
ATOM   1753  NE  ARG B  72      -0.264 -11.191 -14.952  1.00 57.95           N  
ATOM   1754  CZ  ARG B  72       0.623 -10.757 -15.828  1.00 57.95           C  
ATOM   1755  NH1 ARG B  72       0.349 -10.612 -17.096  1.00 57.95           N1+
ATOM   1756  NH2 ARG B  72       1.822 -10.446 -15.428  1.00 57.95           N  
ATOM   1757  H   ARG B  72      -3.615 -10.646 -11.878  1.00 57.95           H  
ATOM   1758  HA  ARG B  72      -5.171  -9.539 -13.952  1.00 57.95           H  
ATOM   1759  HB2 ARG B  72      -4.377 -11.409 -15.332  1.00 57.95           H  
ATOM   1760  HB3 ARG B  72      -4.003 -12.362 -13.893  1.00 57.95           H  
ATOM   1761  HG2 ARG B  72      -2.625  -9.737 -14.622  1.00 57.95           H  
ATOM   1762  HG3 ARG B  72      -2.218 -10.797 -13.264  1.00 57.95           H  
ATOM   1763  HD2 ARG B  72      -1.964 -11.448 -16.221  1.00 57.95           H  
ATOM   1764  HD3 ARG B  72      -1.774 -12.642 -14.930  1.00 57.95           H  
ATOM   1765  HE  ARG B  72       0.029 -11.184 -13.985  1.00 57.95           H  
ATOM   1766 HH11 ARG B  72      -0.579 -10.848 -17.417  1.00 57.95           H  
ATOM   1767 HH12 ARG B  72       1.053 -10.268 -17.734  1.00 57.95           H  
ATOM   1768 HH21 ARG B  72       2.027 -10.464 -14.439  1.00 57.95           H  
ATOM   1769 HH22 ARG B  72       2.502 -10.060 -16.067  1.00 57.95           H  
ATOM   1770  N   TYR B  73      -6.850 -11.825 -12.432  1.00 62.23           N  
ATOM   1771  CA  TYR B  73      -8.169 -12.434 -12.324  1.00 62.23           C  
ATOM   1772  C   TYR B  73      -9.238 -11.417 -11.897  1.00 62.23           C  
ATOM   1773  O   TYR B  73      -9.401 -11.140 -10.712  1.00 62.23           O  
ATOM   1774  CB  TYR B  73      -8.087 -13.621 -11.362  1.00 62.23           C  
ATOM   1775  CG  TYR B  73      -7.013 -14.632 -11.715  1.00 62.23           C  
ATOM   1776  CD1 TYR B  73      -7.103 -15.367 -12.912  1.00 62.23           C  
ATOM   1777  CD2 TYR B  73      -5.907 -14.820 -10.863  1.00 62.23           C  
ATOM   1778  CE1 TYR B  73      -6.100 -16.300 -13.234  1.00 62.23           C  
ATOM   1779  CE2 TYR B  73      -4.926 -15.779 -11.165  1.00 62.23           C  
ATOM   1780  CZ  TYR B  73      -5.026 -16.526 -12.353  1.00 62.23           C  
ATOM   1781  OH  TYR B  73      -4.094 -17.466 -12.654  1.00 62.23           O  
ATOM   1782  H   TYR B  73      -6.267 -11.791 -11.608  1.00 62.23           H  
ATOM   1783  HA  TYR B  73      -8.451 -12.830 -13.300  1.00 62.23           H  
ATOM   1784  HB2 TYR B  73      -7.890 -13.232 -10.363  1.00 62.23           H  
ATOM   1785  HB3 TYR B  73      -9.051 -14.128 -11.338  1.00 62.23           H  
ATOM   1786  HD1 TYR B  73      -7.934 -15.219 -13.585  1.00 62.23           H  
ATOM   1787  HD2 TYR B  73      -5.789 -14.219  -9.973  1.00 62.23           H  
ATOM   1788  HE1 TYR B  73      -6.151 -16.882 -14.142  1.00 62.23           H  
ATOM   1789  HE2 TYR B  73      -4.096 -15.927 -10.490  1.00 62.23           H  
ATOM   1790  HH  TYR B  73      -3.453 -17.562 -11.946  1.00 62.23           H  
ATOM   1791  N   ARG B  74     -10.053 -10.960 -12.860  1.00 60.16           N  
ATOM   1792  CA  ARG B  74     -11.190 -10.031 -12.648  1.00 60.16           C  
ATOM   1793  C   ARG B  74     -12.091 -10.367 -11.449  1.00 60.16           C  
ATOM   1794  O   ARG B  74     -12.580  -9.458 -10.782  1.00 60.16           O  
ATOM   1795  CB  ARG B  74     -12.078  -9.996 -13.903  1.00 60.16           C  
ATOM   1796  CG  ARG B  74     -11.484  -9.173 -15.050  1.00 60.16           C  
ATOM   1797  CD  ARG B  74     -12.524  -9.053 -16.172  1.00 60.16           C  
ATOM   1798  NE  ARG B  74     -12.153  -8.011 -17.145  1.00 60.16           N  
ATOM   1799  CZ  ARG B  74     -12.937  -7.520 -18.090  1.00 60.16           C  
ATOM   1800  NH1 ARG B  74     -14.127  -8.002 -18.324  1.00 60.16           N1+
ATOM   1801  NH2 ARG B  74     -12.538  -6.515 -18.816  1.00 60.16           N  
ATOM   1802  H   ARG B  74      -9.779 -11.171 -13.809  1.00 60.16           H  
ATOM   1803  HA  ARG B  74     -10.799  -9.035 -12.442  1.00 60.16           H  
ATOM   1804  HB2 ARG B  74     -12.283 -11.012 -14.241  1.00 60.16           H  
ATOM   1805  HB3 ARG B  74     -13.028  -9.538 -13.627  1.00 60.16           H  
ATOM   1806  HG2 ARG B  74     -10.576  -9.644 -15.427  1.00 60.16           H  
ATOM   1807  HG3 ARG B  74     -11.244  -8.177 -14.676  1.00 60.16           H  
ATOM   1808  HD2 ARG B  74     -13.482  -8.788 -15.726  1.00 60.16           H  
ATOM   1809  HD3 ARG B  74     -12.622 -10.017 -16.671  1.00 60.16           H  
ATOM   1810  HE  ARG B  74     -11.274  -7.541 -16.985  1.00 60.16           H  
ATOM   1811 HH11 ARG B  74     -14.479  -8.725 -17.713  1.00 60.16           H  
ATOM   1812 HH12 ARG B  74     -14.743  -7.564 -18.994  1.00 60.16           H  
ATOM   1813 HH21 ARG B  74     -13.175  -6.091 -19.475  1.00 60.16           H  
ATOM   1814 HH22 ARG B  74     -11.685  -6.032 -18.570  1.00 60.16           H  
ATOM   1815  N   ALA B  75     -12.325 -11.657 -11.196  1.00 61.88           N  
ATOM   1816  CA  ALA B  75     -13.128 -12.129 -10.066  1.00 61.88           C  
ATOM   1817  C   ALA B  75     -12.519 -11.709  -8.720  1.00 61.88           C  
ATOM   1818  O   ALA B  75     -13.211 -11.152  -7.872  1.00 61.88           O  
ATOM   1819  CB  ALA B  75     -13.238 -13.655 -10.158  1.00 61.88           C  
ATOM   1820  H   ALA B  75     -11.901 -12.348 -11.799  1.00 61.88           H  
ATOM   1821  HA  ALA B  75     -14.128 -11.700 -10.129  1.00 61.88           H  
ATOM   1822  HB1 ALA B  75     -12.255 -14.118 -10.073  1.00 61.88           H  
ATOM   1823  HB2 ALA B  75     -13.865 -14.023  -9.347  1.00 61.88           H  
ATOM   1824  HB3 ALA B  75     -13.683 -13.935 -11.113  1.00 61.88           H  
ATOM   1825  N   ILE B  76     -11.204 -11.904  -8.568  1.00 66.99           N  
ATOM   1826  CA  ILE B  76     -10.429 -11.455  -7.405  1.00 66.99           C  
ATOM   1827  C   ILE B  76     -10.495  -9.930  -7.327  1.00 66.99           C  
ATOM   1828  O   ILE B  76     -10.712  -9.387  -6.244  1.00 66.99           O  
ATOM   1829  CB  ILE B  76      -8.968 -11.960  -7.499  1.00 66.99           C  
ATOM   1830  CG1 ILE B  76      -8.934 -13.498  -7.640  1.00 66.99           C  
ATOM   1831  CG2 ILE B  76      -8.118 -11.511  -6.296  1.00 66.99           C  
ATOM   1832  CD1 ILE B  76      -7.509 -14.055  -7.725  1.00 66.99           C  
ATOM   1833  H   ILE B  76     -10.681 -12.248  -9.361  1.00 66.99           H  
ATOM   1834  HA  ILE B  76     -10.882 -11.853  -6.497  1.00 66.99           H  
ATOM   1835  HB  ILE B  76      -8.510 -11.525  -8.388  1.00 66.99           H  
ATOM   1836 HG12 ILE B  76      -9.451 -13.956  -6.797  1.00 66.99           H  
ATOM   1837 HG13 ILE B  76      -9.451 -13.789  -8.554  1.00 66.99           H  
ATOM   1838 HG21 ILE B  76      -8.200 -10.436  -6.137  1.00 66.99           H  
ATOM   1839 HG22 ILE B  76      -7.064 -11.725  -6.470  1.00 66.99           H  
ATOM   1840 HG23 ILE B  76      -8.438 -12.030  -5.392  1.00 66.99           H  
ATOM   1841 HD11 ILE B  76      -7.529 -15.072  -8.116  1.00 66.99           H  
ATOM   1842 HD12 ILE B  76      -6.906 -13.415  -8.370  1.00 66.99           H  
ATOM   1843 HD13 ILE B  76      -7.044 -14.055  -6.739  1.00 66.99           H  
ATOM   1844  N   THR B  77     -10.391  -9.257  -8.482  1.00 69.91           N  
ATOM   1845  CA  THR B  77     -10.346  -7.796  -8.588  1.00 69.91           C  
ATOM   1846  C   THR B  77     -11.470  -7.075  -7.870  1.00 69.91           C  
ATOM   1847  O   THR B  77     -11.239  -6.183  -7.055  1.00 69.91           O  
ATOM   1848  CB  THR B  77     -10.149  -7.304 -10.027  1.00 69.91           C  
ATOM   1849  CG2 THR B  77      -9.763  -5.838 -10.100  1.00 69.91           C  
ATOM   1850  OG1 THR B  77      -9.111  -8.025 -10.649  1.00 69.91           O  
ATOM   1851  H   THR B  77     -10.155  -9.774  -9.317  1.00 69.91           H  
ATOM   1852  HA  THR B  77      -9.445  -7.494  -8.054  1.00 69.91           H  
ATOM   1853  HB  THR B  77     -11.070  -7.453 -10.591  1.00 69.91           H  
ATOM   1854  HG1 THR B  77      -8.326  -7.474 -10.683  1.00 69.91           H  
ATOM   1855 HG21 THR B  77     -10.597  -5.220  -9.767  1.00 69.91           H  
ATOM   1856 HG22 THR B  77      -9.533  -5.569 -11.131  1.00 69.91           H  
ATOM   1857 HG23 THR B  77      -8.888  -5.658  -9.475  1.00 69.91           H  
ATOM   1858  N   SER B  78     -12.697  -7.518  -8.112  1.00 71.18           N  
ATOM   1859  CA  SER B  78     -13.869  -6.874  -7.522  1.00 71.18           C  
ATOM   1860  C   SER B  78     -13.950  -7.072  -6.004  1.00 71.18           C  
ATOM   1861  O   SER B  78     -14.332  -6.149  -5.289  1.00 71.18           O  
ATOM   1862  CB  SER B  78     -15.130  -7.408  -8.195  1.00 71.18           C  
ATOM   1863  OG  SER B  78     -15.100  -7.127  -9.582  1.00 71.18           O  
ATOM   1864  H   SER B  78     -12.808  -8.311  -8.727  1.00 71.18           H  
ATOM   1865  HA  SER B  78     -13.816  -5.801  -7.706  1.00 71.18           H  
ATOM   1866  HB2 SER B  78     -15.203  -8.484  -8.042  1.00 71.18           H  
ATOM   1867  HB3 SER B  78     -16.003  -6.927  -7.753  1.00 71.18           H  
ATOM   1868  HG  SER B  78     -14.332  -7.549  -9.973  1.00 71.18           H  
ATOM   1869  N   ALA B  79     -13.580  -8.253  -5.496  1.00 72.78           N  
ATOM   1870  CA  ALA B  79     -13.668  -8.563  -4.068  1.00 72.78           C  
ATOM   1871  C   ALA B  79     -12.658  -7.757  -3.230  1.00 72.78           C  
ATOM   1872  O   ALA B  79     -12.970  -7.334  -2.115  1.00 72.78           O  
ATOM   1873  CB  ALA B  79     -13.477 -10.074  -3.888  1.00 72.78           C  
ATOM   1874  H   ALA B  79     -13.205  -8.959  -6.113  1.00 72.78           H  
ATOM   1875  HA  ALA B  79     -14.663  -8.301  -3.709  1.00 72.78           H  
ATOM   1876  HB1 ALA B  79     -12.489 -10.373  -4.240  1.00 72.78           H  
ATOM   1877  HB2 ALA B  79     -14.237 -10.615  -4.451  1.00 72.78           H  
ATOM   1878  HB3 ALA B  79     -13.572 -10.331  -2.833  1.00 72.78           H  
ATOM   1879  N   TYR B  80     -11.455  -7.500  -3.759  1.00 79.05           N  
ATOM   1880  CA  TYR B  80     -10.432  -6.785  -2.991  1.00 79.05           C  
ATOM   1881  C   TYR B  80     -10.660  -5.271  -2.949  1.00 79.05           C  
ATOM   1882  O   TYR B  80     -10.500  -4.681  -1.879  1.00 79.05           O  
ATOM   1883  CB  TYR B  80      -9.023  -7.157  -3.452  1.00 79.05           C  
ATOM   1884  CG  TYR B  80      -8.508  -6.482  -4.705  1.00 79.05           C  
ATOM   1885  CD1 TYR B  80      -8.360  -7.226  -5.880  1.00 79.05           C  
ATOM   1886  CD2 TYR B  80      -7.964  -5.187  -4.644  1.00 79.05           C  
ATOM   1887  CE1 TYR B  80      -7.707  -6.678  -6.998  1.00 79.05           C  
ATOM   1888  CE2 TYR B  80      -7.316  -4.650  -5.769  1.00 79.05           C  
ATOM   1889  CZ  TYR B  80      -7.257  -5.362  -6.983  1.00 79.05           C  
ATOM   1890  OH  TYR B  80      -6.621  -4.879  -8.082  1.00 79.05           O  
ATOM   1891  H   TYR B  80     -11.227  -7.858  -4.675  1.00 79.05           H  
ATOM   1892  HA  TYR B  80     -10.504  -7.133  -1.960  1.00 79.05           H  
ATOM   1893  HB2 TYR B  80      -8.337  -6.903  -2.643  1.00 79.05           H  
ATOM   1894  HB3 TYR B  80      -8.968  -8.239  -3.571  1.00 79.05           H  
ATOM   1895  HD1 TYR B  80      -8.660  -8.263  -5.890  1.00 79.05           H  
ATOM   1896  HD2 TYR B  80      -7.976  -4.630  -3.719  1.00 79.05           H  
ATOM   1897  HE1 TYR B  80      -7.486  -7.283  -7.865  1.00 79.05           H  
ATOM   1898  HE2 TYR B  80      -6.784  -3.714  -5.686  1.00 79.05           H  
ATOM   1899  HH  TYR B  80      -6.703  -5.382  -8.895  1.00 79.05           H  
ATOM   1900  N   TYR B  81     -11.072  -4.647  -4.061  1.00 83.92           N  
ATOM   1901  CA  TYR B  81     -11.315  -3.200  -4.117  1.00 83.92           C  
ATOM   1902  C   TYR B  81     -12.569  -2.765  -3.363  1.00 83.92           C  
ATOM   1903  O   TYR B  81     -12.635  -1.635  -2.879  1.00 83.92           O  
ATOM   1904  CB  TYR B  81     -11.433  -2.744  -5.573  1.00 83.92           C  
ATOM   1905  CG  TYR B  81     -10.125  -2.663  -6.323  1.00 83.92           C  
ATOM   1906  CD1 TYR B  81      -9.053  -1.919  -5.798  1.00 83.92           C  
ATOM   1907  CD2 TYR B  81     -10.011  -3.251  -7.591  1.00 83.92           C  
ATOM   1908  CE1 TYR B  81      -7.873  -1.766  -6.546  1.00 83.92           C  
ATOM   1909  CE2 TYR B  81      -8.856  -3.047  -8.362  1.00 83.92           C  
ATOM   1910  CZ  TYR B  81      -7.774  -2.314  -7.837  1.00 83.92           C  
ATOM   1911  OH  TYR B  81      -6.617  -2.193  -8.542  1.00 83.92           O  
ATOM   1912  H   TYR B  81     -11.124  -5.171  -4.923  1.00 83.92           H  
ATOM   1913  HA  TYR B  81     -10.480  -2.683  -3.645  1.00 83.92           H  
ATOM   1914  HB2 TYR B  81     -11.868  -1.745  -5.592  1.00 83.92           H  
ATOM   1915  HB3 TYR B  81     -12.124  -3.402  -6.100  1.00 83.92           H  
ATOM   1916  HD1 TYR B  81      -9.142  -1.440  -4.833  1.00 83.92           H  
ATOM   1917  HD2 TYR B  81     -10.831  -3.833  -7.987  1.00 83.92           H  
ATOM   1918  HE1 TYR B  81      -7.020  -1.253  -6.126  1.00 83.92           H  
ATOM   1919  HE2 TYR B  81      -8.775  -3.462  -9.356  1.00 83.92           H  
ATOM   1920  HH  TYR B  81      -6.595  -2.850  -9.242  1.00 83.92           H  
ATOM   1921  N   ARG B  82     -13.558  -3.653  -3.228  1.00 82.60           N  
ATOM   1922  CA  ARG B  82     -14.814  -3.328  -2.555  1.00 82.60           C  
ATOM   1923  C   ARG B  82     -14.578  -2.875  -1.115  1.00 82.60           C  
ATOM   1924  O   ARG B  82     -13.891  -3.543  -0.335  1.00 82.60           O  
ATOM   1925  CB  ARG B  82     -15.751  -4.531  -2.633  1.00 82.60           C  
ATOM   1926  CG  ARG B  82     -17.158  -4.184  -2.127  1.00 82.60           C  
ATOM   1927  CD  ARG B  82     -18.055  -5.411  -2.245  1.00 82.60           C  
ATOM   1928  NE  ARG B  82     -18.309  -5.785  -3.647  1.00 82.60           N  
ATOM   1929  CZ  ARG B  82     -18.704  -6.976  -4.061  1.00 82.60           C  
ATOM   1930  NH1 ARG B  82     -18.909  -7.977  -3.256  1.00 82.60           N1+
ATOM   1931  NH2 ARG B  82     -18.908  -7.179  -5.333  1.00 82.60           N  
ATOM   1932  H   ARG B  82     -13.463  -4.553  -3.676  1.00 82.60           H  
ATOM   1933  HA  ARG B  82     -15.269  -2.499  -3.098  1.00 82.60           H  
ATOM   1934  HB2 ARG B  82     -15.339  -5.354  -2.050  1.00 82.60           H  
ATOM   1935  HB3 ARG B  82     -15.820  -4.842  -3.676  1.00 82.60           H  
ATOM   1936  HG2 ARG B  82     -17.112  -3.896  -1.077  1.00 82.60           H  
ATOM   1937  HG3 ARG B  82     -17.578  -3.361  -2.705  1.00 82.60           H  
ATOM   1938  HD2 ARG B  82     -17.529  -6.219  -1.737  1.00 82.60           H  
ATOM   1939  HD3 ARG B  82     -18.999  -5.227  -1.732  1.00 82.60           H  
ATOM   1940  HE  ARG B  82     -18.139  -5.077  -4.347  1.00 82.60           H  
ATOM   1941 HH11 ARG B  82     -18.650  -7.900  -2.283  1.00 82.60           H  
ATOM   1942 HH12 ARG B  82     -19.221  -8.890  -3.555  1.00 82.60           H  
ATOM   1943 HH21 ARG B  82     -19.212  -8.094  -5.634  1.00 82.60           H  
ATOM   1944 HH22 ARG B  82     -18.763  -6.427  -5.991  1.00 82.60           H  
ATOM   1945  N   GLY B  83     -15.161  -1.729  -0.770  1.00 85.87           N  
ATOM   1946  CA  GLY B  83     -15.049  -1.115   0.552  1.00 85.87           C  
ATOM   1947  C   GLY B  83     -13.672  -0.526   0.869  1.00 85.87           C  
ATOM   1948  O   GLY B  83     -13.458  -0.097   2.002  1.00 85.87           O  
ATOM   1949  H   GLY B  83     -15.659  -1.208  -1.478  1.00 85.87           H  
ATOM   1950  HA2 GLY B  83     -15.774  -0.303   0.614  1.00 85.87           H  
ATOM   1951  HA3 GLY B  83     -15.291  -1.853   1.316  1.00 85.87           H  
ATOM   1952  N   ALA B  84     -12.728  -0.516  -0.080  1.00 90.94           N  
ATOM   1953  CA  ALA B  84     -11.484   0.221   0.085  1.00 90.94           C  
ATOM   1954  C   ALA B  84     -11.777   1.726   0.034  1.00 90.94           C  
ATOM   1955  O   ALA B  84     -12.379   2.228  -0.911  1.00 90.94           O  
ATOM   1956  CB  ALA B  84     -10.462  -0.215  -0.971  1.00 90.94           C  
ATOM   1957  H   ALA B  84     -12.955  -0.833  -1.012  1.00 90.94           H  
ATOM   1958  HA  ALA B  84     -11.067  -0.014   1.064  1.00 90.94           H  
ATOM   1959  HB1 ALA B  84     -10.321  -1.295  -0.928  1.00 90.94           H  
ATOM   1960  HB2 ALA B  84     -10.815   0.060  -1.964  1.00 90.94           H  
ATOM   1961  HB3 ALA B  84      -9.510   0.282  -0.786  1.00 90.94           H  
ATOM   1962  N   VAL B  85     -11.331   2.446   1.060  1.00 94.59           N  
ATOM   1963  CA  VAL B  85     -11.456   3.912   1.156  1.00 94.59           C  
ATOM   1964  C   VAL B  85     -10.161   4.621   0.765  1.00 94.59           C  
ATOM   1965  O   VAL B  85     -10.167   5.823   0.510  1.00 94.59           O  
ATOM   1966  CB  VAL B  85     -11.918   4.338   2.558  1.00 94.59           C  
ATOM   1967  CG1 VAL B  85     -13.338   3.844   2.842  1.00 94.59           C  
ATOM   1968  CG2 VAL B  85     -11.013   3.806   3.677  1.00 94.59           C  
ATOM   1969  H   VAL B  85     -10.831   1.961   1.791  1.00 94.59           H  
ATOM   1970  HA  VAL B  85     -12.211   4.254   0.448  1.00 94.59           H  
ATOM   1971  HB  VAL B  85     -11.925   5.427   2.609  1.00 94.59           H  
ATOM   1972 HG11 VAL B  85     -13.645   4.183   3.831  1.00 94.59           H  
ATOM   1973 HG12 VAL B  85     -14.020   4.250   2.095  1.00 94.59           H  
ATOM   1974 HG13 VAL B  85     -13.385   2.756   2.805  1.00 94.59           H  
ATOM   1975 HG21 VAL B  85     -11.096   2.721   3.743  1.00 94.59           H  
ATOM   1976 HG22 VAL B  85     -11.321   4.245   4.626  1.00 94.59           H  
ATOM   1977 HG23 VAL B  85      -9.975   4.075   3.483  1.00 94.59           H  
ATOM   1978  N   GLY B  86      -9.060   3.868   0.684  1.00 96.31           N  
ATOM   1979  CA  GLY B  86      -7.763   4.344   0.227  1.00 96.31           C  
ATOM   1980  C   GLY B  86      -7.020   3.329  -0.634  1.00 96.31           C  
ATOM   1981  O   GLY B  86      -7.186   2.119  -0.467  1.00 96.31           O  
ATOM   1982  H   GLY B  86      -9.146   2.881   0.879  1.00 96.31           H  
ATOM   1983  HA2 GLY B  86      -7.902   5.270  -0.331  1.00 96.31           H  
ATOM   1984  HA3 GLY B  86      -7.127   4.551   1.088  1.00 96.31           H  
ATOM   1985  N   ALA B  87      -6.143   3.818  -1.505  1.00 96.94           N  
ATOM   1986  CA  ALA B  87      -5.218   2.997  -2.274  1.00 96.94           C  
ATOM   1987  C   ALA B  87      -3.823   3.633  -2.351  1.00 96.94           C  
ATOM   1988  O   ALA B  87      -3.685   4.812  -2.685  1.00 96.94           O  
ATOM   1989  CB  ALA B  87      -5.801   2.757  -3.670  1.00 96.94           C  
ATOM   1990  H   ALA B  87      -6.114   4.818  -1.645  1.00 96.94           H  
ATOM   1991  HA  ALA B  87      -5.119   2.028  -1.785  1.00 96.94           H  
ATOM   1992  HB1 ALA B  87      -5.123   2.130  -4.248  1.00 96.94           H  
ATOM   1993  HB2 ALA B  87      -5.933   3.712  -4.179  1.00 96.94           H  
ATOM   1994  HB3 ALA B  87      -6.764   2.254  -3.588  1.00 96.94           H  
ATOM   1995  N   LEU B  88      -2.786   2.829  -2.103  1.00 98.34           N  
ATOM   1996  CA  LEU B  88      -1.416   3.158  -2.493  1.00 98.34           C  
ATOM   1997  C   LEU B  88      -1.116   2.481  -3.831  1.00 98.34           C  
ATOM   1998  O   LEU B  88      -1.068   1.253  -3.925  1.00 98.34           O  
ATOM   1999  CB  LEU B  88      -0.395   2.754  -1.414  1.00 98.34           C  
ATOM   2000  CG  LEU B  88      -0.561   3.422  -0.036  1.00 98.34           C  
ATOM   2001  CD1 LEU B  88       0.613   3.070   0.877  1.00 98.34           C  
ATOM   2002  CD2 LEU B  88      -0.598   4.941  -0.136  1.00 98.34           C  
ATOM   2003  H   LEU B  88      -2.984   1.867  -1.869  1.00 98.34           H  
ATOM   2004  HA  LEU B  88      -1.326   4.234  -2.645  1.00 98.34           H  
ATOM   2005  HB2 LEU B  88       0.597   2.995  -1.794  1.00 98.34           H  
ATOM   2006  HB3 LEU B  88      -0.443   1.672  -1.292  1.00 98.34           H  
ATOM   2007  HG  LEU B  88      -1.483   3.074   0.431  1.00 98.34           H  
ATOM   2008 HD11 LEU B  88       1.549   3.421   0.441  1.00 98.34           H  
ATOM   2009 HD12 LEU B  88       0.479   3.543   1.850  1.00 98.34           H  
ATOM   2010 HD13 LEU B  88       0.669   1.992   1.023  1.00 98.34           H  
ATOM   2011 HD21 LEU B  88       0.263   5.312  -0.693  1.00 98.34           H  
ATOM   2012 HD22 LEU B  88      -1.517   5.230  -0.648  1.00 98.34           H  
ATOM   2013 HD23 LEU B  88      -0.596   5.392   0.856  1.00 98.34           H  
ATOM   2014  N   LEU B  89      -0.913   3.298  -4.859  1.00 97.60           N  
ATOM   2015  CA  LEU B  89      -0.520   2.877  -6.194  1.00 97.60           C  
ATOM   2016  C   LEU B  89       1.005   2.923  -6.292  1.00 97.60           C  
ATOM   2017  O   LEU B  89       1.594   3.997  -6.375  1.00 97.60           O  
ATOM   2018  CB  LEU B  89      -1.248   3.780  -7.201  1.00 97.60           C  
ATOM   2019  CG  LEU B  89      -0.886   3.529  -8.671  1.00 97.60           C  
ATOM   2020  CD1 LEU B  89      -1.059   2.075  -9.096  1.00 97.60           C  
ATOM   2021  CD2 LEU B  89      -1.806   4.382  -9.545  1.00 97.60           C  
ATOM   2022  H   LEU B  89      -0.941   4.292  -4.679  1.00 97.60           H  
ATOM   2023  HA  LEU B  89      -0.840   1.847  -6.349  1.00 97.60           H  
ATOM   2024  HB2 LEU B  89      -2.320   3.628  -7.070  1.00 97.60           H  
ATOM   2025  HB3 LEU B  89      -1.027   4.822  -6.969  1.00 97.60           H  
ATOM   2026  HG  LEU B  89       0.150   3.820  -8.844  1.00 97.60           H  
ATOM   2027 HD11 LEU B  89      -2.101   1.777  -8.979  1.00 97.60           H  
ATOM   2028 HD12 LEU B  89      -0.761   1.985 -10.141  1.00 97.60           H  
ATOM   2029 HD13 LEU B  89      -0.412   1.420  -8.513  1.00 97.60           H  
ATOM   2030 HD21 LEU B  89      -1.664   4.129 -10.596  1.00 97.60           H  
ATOM   2031 HD22 LEU B  89      -2.848   4.190  -9.290  1.00 97.60           H  
ATOM   2032 HD23 LEU B  89      -1.583   5.438  -9.392  1.00 97.60           H  
ATOM   2033  N   VAL B  90       1.649   1.761  -6.223  1.00 98.42           N  
ATOM   2034  CA  VAL B  90       3.093   1.642  -5.996  1.00 98.42           C  
ATOM   2035  C   VAL B  90       3.830   1.271  -7.280  1.00 98.42           C  
ATOM   2036  O   VAL B  90       3.464   0.312  -7.959  1.00 98.42           O  
ATOM   2037  CB  VAL B  90       3.405   0.627  -4.877  1.00 98.42           C  
ATOM   2038  CG1 VAL B  90       4.875   0.718  -4.445  1.00 98.42           C  
ATOM   2039  CG2 VAL B  90       2.544   0.831  -3.620  1.00 98.42           C  
ATOM   2040  H   VAL B  90       1.101   0.914  -6.191  1.00 98.42           H  
ATOM   2041  HA  VAL B  90       3.465   2.610  -5.659  1.00 98.42           H  
ATOM   2042  HB  VAL B  90       3.217  -0.380  -5.249  1.00 98.42           H  
ATOM   2043 HG11 VAL B  90       5.081  -0.015  -3.666  1.00 98.42           H  
ATOM   2044 HG12 VAL B  90       5.083   1.719  -4.066  1.00 98.42           H  
ATOM   2045 HG13 VAL B  90       5.536   0.516  -5.288  1.00 98.42           H  
ATOM   2046 HG21 VAL B  90       2.633   1.856  -3.260  1.00 98.42           H  
ATOM   2047 HG22 VAL B  90       1.499   0.622  -3.849  1.00 98.42           H  
ATOM   2048 HG23 VAL B  90       2.857   0.144  -2.834  1.00 98.42           H  
ATOM   2049  N   TYR B  91       4.927   1.969  -7.565  1.00 98.58           N  
ATOM   2050  CA  TYR B  91       5.890   1.595  -8.605  1.00 98.58           C  
ATOM   2051  C   TYR B  91       7.320   1.559  -8.046  1.00 98.58           C  
ATOM   2052  O   TYR B  91       7.582   2.037  -6.944  1.00 98.58           O  
ATOM   2053  CB  TYR B  91       5.742   2.519  -9.820  1.00 98.58           C  
ATOM   2054  CG  TYR B  91       6.283   3.918  -9.619  1.00 98.58           C  
ATOM   2055  CD1 TYR B  91       5.486   4.915  -9.023  1.00 98.58           C  
ATOM   2056  CD2 TYR B  91       7.598   4.215 -10.023  1.00 98.58           C  
ATOM   2057  CE1 TYR B  91       6.004   6.211  -8.831  1.00 98.58           C  
ATOM   2058  CE2 TYR B  91       8.118   5.503  -9.822  1.00 98.58           C  
ATOM   2059  CZ  TYR B  91       7.329   6.500  -9.220  1.00 98.58           C  
ATOM   2060  OH  TYR B  91       7.877   7.718  -8.985  1.00 98.58           O  
ATOM   2061  H   TYR B  91       5.175   2.741  -6.963  1.00 98.58           H  
ATOM   2062  HA  TYR B  91       5.662   0.588  -8.952  1.00 98.58           H  
ATOM   2063  HB2 TYR B  91       6.266   2.066 -10.661  1.00 98.58           H  
ATOM   2064  HB3 TYR B  91       4.689   2.576 -10.097  1.00 98.58           H  
ATOM   2065  HD1 TYR B  91       4.482   4.678  -8.701  1.00 98.58           H  
ATOM   2066  HD2 TYR B  91       8.208   3.457 -10.491  1.00 98.58           H  
ATOM   2067  HE1 TYR B  91       5.401   6.973  -8.359  1.00 98.58           H  
ATOM   2068  HE2 TYR B  91       9.125   5.746 -10.130  1.00 98.58           H  
ATOM   2069  HH  TYR B  91       7.243   8.352  -8.641  1.00 98.58           H  
ATOM   2070  N   ASP B  92       8.247   0.953  -8.784  1.00 98.57           N  
ATOM   2071  CA  ASP B  92       9.675   0.905  -8.453  1.00 98.57           C  
ATOM   2072  C   ASP B  92      10.411   2.003  -9.228  1.00 98.57           C  
ATOM   2073  O   ASP B  92      10.461   1.967 -10.461  1.00 98.57           O  
ATOM   2074  CB  ASP B  92      10.194  -0.503  -8.796  1.00 98.57           C  
ATOM   2075  CG  ASP B  92      11.676  -0.761  -8.508  1.00 98.57           C  
ATOM   2076  OD1 ASP B  92      12.437   0.199  -8.284  1.00 98.57           O  
ATOM   2077  OD2 ASP B  92      12.044  -1.968  -8.472  1.00 98.57           O1-
ATOM   2078  H   ASP B  92       7.997   0.658  -9.717  1.00 98.57           H  
ATOM   2079  HA  ASP B  92       9.824   1.075  -7.387  1.00 98.57           H  
ATOM   2080  HB2 ASP B  92      10.009  -0.708  -9.850  1.00 98.57           H  
ATOM   2081  HB3 ASP B  92       9.613  -1.223  -8.220  1.00 98.57           H  
ATOM   2082  N   ILE B  93      11.019   2.965  -8.526  1.00 98.82           N  
ATOM   2083  CA  ILE B  93      11.717   4.085  -9.176  1.00 98.82           C  
ATOM   2084  C   ILE B  93      12.904   3.641 -10.044  1.00 98.82           C  
ATOM   2085  O   ILE B  93      13.339   4.392 -10.920  1.00 98.82           O  
ATOM   2086  CB  ILE B  93      12.189   5.144  -8.160  1.00 98.82           C  
ATOM   2087  CG1 ILE B  93      13.271   4.620  -7.186  1.00 98.82           C  
ATOM   2088  CG2 ILE B  93      11.014   5.753  -7.378  1.00 98.82           C  
ATOM   2089  CD1 ILE B  93      14.320   5.692  -6.892  1.00 98.82           C  
ATOM   2090  H   ILE B  93      10.982   2.932  -7.517  1.00 98.82           H  
ATOM   2091  HA  ILE B  93      11.011   4.566  -9.853  1.00 98.82           H  
ATOM   2092  HB  ILE B  93      12.623   5.953  -8.748  1.00 98.82           H  
ATOM   2093 HG12 ILE B  93      13.796   3.755  -7.592  1.00 98.82           H  
ATOM   2094 HG13 ILE B  93      12.809   4.311  -6.249  1.00 98.82           H  
ATOM   2095 HG21 ILE B  93      10.304   6.208  -8.070  1.00 98.82           H  
ATOM   2096 HG22 ILE B  93      10.503   4.986  -6.796  1.00 98.82           H  
ATOM   2097 HG23 ILE B  93      11.373   6.528  -6.701  1.00 98.82           H  
ATOM   2098 HD11 ILE B  93      15.103   5.276  -6.258  1.00 98.82           H  
ATOM   2099 HD12 ILE B  93      13.851   6.545  -6.401  1.00 98.82           H  
ATOM   2100 HD13 ILE B  93      14.780   6.022  -7.823  1.00 98.82           H  
ATOM   2101  N   ALA B  94      13.440   2.437  -9.814  1.00 98.70           N  
ATOM   2102  CA  ALA B  94      14.555   1.870 -10.563  1.00 98.70           C  
ATOM   2103  C   ALA B  94      14.107   1.051 -11.787  1.00 98.70           C  
ATOM   2104  O   ALA B  94      14.944   0.553 -12.541  1.00 98.70           O  
ATOM   2105  CB  ALA B  94      15.426   1.058  -9.597  1.00 98.70           C  
ATOM   2106  H   ALA B  94      13.029   1.859  -9.096  1.00 98.70           H  
ATOM   2107  HA  ALA B  94      15.160   2.692 -10.945  1.00 98.70           H  
ATOM   2108  HB1 ALA B  94      14.859   0.217  -9.196  1.00 98.70           H  
ATOM   2109  HB2 ALA B  94      16.298   0.677 -10.128  1.00 98.70           H  
ATOM   2110  HB3 ALA B  94      15.759   1.695  -8.777  1.00 98.70           H  
ATOM   2111  N   LYS B  95      12.794   0.888 -12.012  1.00 98.34           N  
ATOM   2112  CA  LYS B  95      12.244   0.108 -13.131  1.00 98.34           C  
ATOM   2113  C   LYS B  95      11.134   0.869 -13.849  1.00 98.34           C  
ATOM   2114  O   LYS B  95       9.964   0.758 -13.482  1.00 98.34           O  
ATOM   2115  CB  LYS B  95      11.730  -1.248 -12.629  1.00 98.34           C  
ATOM   2116  CG  LYS B  95      12.833  -2.145 -12.058  1.00 98.34           C  
ATOM   2117  CD  LYS B  95      12.227  -3.496 -11.675  1.00 98.34           C  
ATOM   2118  CE  LYS B  95      13.307  -4.380 -11.057  1.00 98.34           C  
ATOM   2119  NZ  LYS B  95      12.753  -5.707 -10.702  1.00 98.34           N1+
ATOM   2120  H   LYS B  95      12.148   1.314 -11.364  1.00 98.34           H  
ATOM   2121  HA  LYS B  95      13.030  -0.081 -13.862  1.00 98.34           H  
ATOM   2122  HB2 LYS B  95      11.260  -1.765 -13.465  1.00 98.34           H  
ATOM   2123  HB3 LYS B  95      10.974  -1.081 -11.861  1.00 98.34           H  
ATOM   2124  HG2 LYS B  95      13.611  -2.290 -12.807  1.00 98.34           H  
ATOM   2125  HG3 LYS B  95      13.266  -1.681 -11.172  1.00 98.34           H  
ATOM   2126  HD2 LYS B  95      11.430  -3.332 -10.950  1.00 98.34           H  
ATOM   2127  HD3 LYS B  95      11.816  -3.972 -12.565  1.00 98.34           H  
ATOM   2128  HE2 LYS B  95      13.686  -3.871 -10.170  1.00 98.34           H  
ATOM   2129  HE3 LYS B  95      14.130  -4.479 -11.765  1.00 98.34           H  
ATOM   2130  HZ1 LYS B  95      12.409  -6.171 -11.531  1.00 98.34           H  
ATOM   2131  HZ2 LYS B  95      11.981  -5.585 -10.062  1.00 98.34           H  
ATOM   2132  HZ3 LYS B  95      13.462  -6.280 -10.268  1.00 98.34           H  
ATOM   2133  N   HIS B  96      11.497   1.546 -14.939  1.00 98.26           N  
ATOM   2134  CA  HIS B  96      10.586   2.369 -15.747  1.00 98.26           C  
ATOM   2135  C   HIS B  96       9.291   1.648 -16.162  1.00 98.26           C  
ATOM   2136  O   HIS B  96       8.210   2.208 -16.033  1.00 98.26           O  
ATOM   2137  CB  HIS B  96      11.341   2.862 -16.987  1.00 98.26           C  
ATOM   2138  CG  HIS B  96      10.589   3.933 -17.728  1.00 98.26           C  
ATOM   2139  CD2 HIS B  96      10.640   5.275 -17.460  1.00 98.26           C  
ATOM   2140  ND1 HIS B  96       9.702   3.767 -18.774  1.00 98.26           N  
ATOM   2141  CE1 HIS B  96       9.228   4.975 -19.110  1.00 98.26           C  
ATOM   2142  NE2 HIS B  96       9.780   5.921 -18.343  1.00 98.26           N  
ATOM   2143  H   HIS B  96      12.483   1.607 -15.146  1.00 98.26           H  
ATOM   2144  HA  HIS B  96      10.293   3.240 -15.160  1.00 98.26           H  
ATOM   2145  HB2 HIS B  96      11.534   2.029 -17.663  1.00 98.26           H  
ATOM   2146  HB3 HIS B  96      12.299   3.284 -16.682  1.00 98.26           H  
ATOM   2147  HD1 HIS B  96       9.412   2.934 -19.265  1.00 98.26           H  
ATOM   2148  HD2 HIS B  96      11.232   5.758 -16.697  1.00 98.26           H  
ATOM   2149  HE1 HIS B  96       8.509   5.158 -19.895  1.00 98.26           H  
ATOM   2150  N   LEU B  97       9.369   0.369 -16.551  1.00 97.84           N  
ATOM   2151  CA  LEU B  97       8.190  -0.422 -16.932  1.00 97.84           C  
ATOM   2152  C   LEU B  97       7.117  -0.481 -15.827  1.00 97.84           C  
ATOM   2153  O   LEU B  97       5.925  -0.480 -16.116  1.00 97.84           O  
ATOM   2154  CB  LEU B  97       8.663  -1.838 -17.310  1.00 97.84           C  
ATOM   2155  CG  LEU B  97       7.535  -2.785 -17.767  1.00 97.84           C  
ATOM   2156  CD1 LEU B  97       6.839  -2.294 -19.035  1.00 97.84           C  
ATOM   2157  CD2 LEU B  97       8.117  -4.172 -18.046  1.00 97.84           C  
ATOM   2158  H   LEU B  97      10.285  -0.032 -16.691  1.00 97.84           H  
ATOM   2159  HA  LEU B  97       7.733   0.046 -17.804  1.00 97.84           H  
ATOM   2160  HB2 LEU B  97       9.393  -1.756 -18.115  1.00 97.84           H  
ATOM   2161  HB3 LEU B  97       9.156  -2.282 -16.444  1.00 97.84           H  
ATOM   2162  HG  LEU B  97       6.796  -2.895 -16.973  1.00 97.84           H  
ATOM   2163 HD11 LEU B  97       6.109  -3.027 -19.379  1.00 97.84           H  
ATOM   2164 HD12 LEU B  97       7.564  -2.099 -19.824  1.00 97.84           H  
ATOM   2165 HD13 LEU B  97       6.304  -1.366 -18.832  1.00 97.84           H  
ATOM   2166 HD21 LEU B  97       8.850  -4.109 -18.851  1.00 97.84           H  
ATOM   2167 HD22 LEU B  97       8.592  -4.559 -17.144  1.00 97.84           H  
ATOM   2168 HD23 LEU B  97       7.316  -4.849 -18.342  1.00 97.84           H  
ATOM   2169  N   THR B  98       7.526  -0.509 -14.554  1.00 97.93           N  
ATOM   2170  CA  THR B  98       6.568  -0.537 -13.434  1.00 97.93           C  
ATOM   2171  C   THR B  98       5.828   0.788 -13.277  1.00 97.93           C  
ATOM   2172  O   THR B  98       4.699   0.796 -12.796  1.00 97.93           O  
ATOM   2173  CB  THR B  98       7.221  -0.914 -12.099  1.00 97.93           C  
ATOM   2174  CG2 THR B  98       8.019  -2.217 -12.173  1.00 97.93           C  
ATOM   2175  OG1 THR B  98       8.084   0.087 -11.604  1.00 97.93           O  
ATOM   2176  H   THR B  98       8.507  -0.376 -14.355  1.00 97.93           H  
ATOM   2177  HA  THR B  98       5.810  -1.289 -13.651  1.00 97.93           H  
ATOM   2178  HB  THR B  98       6.425  -1.052 -11.368  1.00 97.93           H  
ATOM   2179  HG1 THR B  98       8.718   0.350 -12.274  1.00 97.93           H  
ATOM   2180 HG21 THR B  98       7.356  -3.022 -12.490  1.00 97.93           H  
ATOM   2181 HG22 THR B  98       8.838  -2.123 -12.885  1.00 97.93           H  
ATOM   2182 HG23 THR B  98       8.423  -2.453 -11.188  1.00 97.93           H  
ATOM   2183  N   TYR B  99       6.447   1.888 -13.713  1.00 98.73           N  
ATOM   2184  CA  TYR B  99       5.828   3.203 -13.783  1.00 98.73           C  
ATOM   2185  C   TYR B  99       4.918   3.339 -15.010  1.00 98.73           C  
ATOM   2186  O   TYR B  99       3.794   3.800 -14.869  1.00 98.73           O  
ATOM   2187  CB  TYR B  99       6.915   4.273 -13.737  1.00 98.73           C  
ATOM   2188  CG  TYR B  99       6.384   5.667 -13.953  1.00 98.73           C  
ATOM   2189  CD1 TYR B  99       6.593   6.307 -15.188  1.00 98.73           C  
ATOM   2190  CD2 TYR B  99       5.639   6.299 -12.938  1.00 98.73           C  
ATOM   2191  CE1 TYR B  99       6.056   7.583 -15.409  1.00 98.73           C  
ATOM   2192  CE2 TYR B  99       5.099   7.579 -13.161  1.00 98.73           C  
ATOM   2193  CZ  TYR B  99       5.317   8.223 -14.397  1.00 98.73           C  
ATOM   2194  OH  TYR B  99       4.825   9.466 -14.613  1.00 98.73           O  
ATOM   2195  H   TYR B  99       7.344   1.789 -14.166  1.00 98.73           H  
ATOM   2196  HA  TYR B  99       5.205   3.349 -12.901  1.00 98.73           H  
ATOM   2197  HB2 TYR B  99       7.386   4.228 -12.755  1.00 98.73           H  
ATOM   2198  HB3 TYR B  99       7.679   4.069 -14.488  1.00 98.73           H  
ATOM   2199  HD1 TYR B  99       7.160   5.830 -15.974  1.00 98.73           H  
ATOM   2200  HD2 TYR B  99       5.476   5.799 -11.995  1.00 98.73           H  
ATOM   2201  HE1 TYR B  99       6.212   8.067 -16.362  1.00 98.73           H  
ATOM   2202  HE2 TYR B  99       4.517   8.078 -12.400  1.00 98.73           H  
ATOM   2203  HH  TYR B  99       5.163   9.804 -15.445  1.00 98.73           H  
ATOM   2204  N   GLU B 100       5.318   2.842 -16.185  1.00 98.03           N  
ATOM   2205  CA  GLU B 100       4.434   2.797 -17.367  1.00 98.03           C  
ATOM   2206  C   GLU B 100       3.122   2.048 -17.074  1.00 98.03           C  
ATOM   2207  O   GLU B 100       2.039   2.467 -17.484  1.00 98.03           O  
ATOM   2208  CB  GLU B 100       5.145   2.098 -18.535  1.00 98.03           C  
ATOM   2209  CG  GLU B 100       6.306   2.916 -19.115  1.00 98.03           C  
ATOM   2210  CD  GLU B 100       7.074   2.168 -20.219  1.00 98.03           C  
ATOM   2211  OE1 GLU B 100       7.959   2.803 -20.834  1.00 98.03           O  
ATOM   2212  OE2 GLU B 100       6.870   0.945 -20.394  1.00 98.03           O1-
ATOM   2213  H   GLU B 100       6.271   2.519 -16.278  1.00 98.03           H  
ATOM   2214  HA  GLU B 100       4.170   3.812 -17.665  1.00 98.03           H  
ATOM   2215  HB2 GLU B 100       5.514   1.132 -18.191  1.00 98.03           H  
ATOM   2216  HB3 GLU B 100       4.421   1.924 -19.331  1.00 98.03           H  
ATOM   2217  HG2 GLU B 100       7.000   3.159 -18.311  1.00 98.03           H  
ATOM   2218  HG3 GLU B 100       5.911   3.850 -19.515  1.00 98.03           H  
ATOM   2219  N   ASN B 101       3.195   0.965 -16.296  1.00 96.26           N  
ATOM   2220  CA  ASN B 101       2.020   0.182 -15.917  1.00 96.26           C  
ATOM   2221  C   ASN B 101       1.091   0.895 -14.912  1.00 96.26           C  
ATOM   2222  O   ASN B 101      -0.056   0.465 -14.761  1.00 96.26           O  
ATOM   2223  CB  ASN B 101       2.488  -1.198 -15.423  1.00 96.26           C  
ATOM   2224  CG  ASN B 101       3.019  -2.073 -16.547  1.00 96.26           C  
ATOM   2225  ND2 ASN B 101       3.891  -3.002 -16.255  1.00 96.26           N  
ATOM   2226  OD1 ASN B 101       2.612  -1.995 -17.697  1.00 96.26           O  
ATOM   2227  H   ASN B 101       4.112   0.636 -16.029  1.00 96.26           H  
ATOM   2228  HA  ASN B 101       1.418   0.034 -16.813  1.00 96.26           H  
ATOM   2229  HB2 ASN B 101       1.656  -1.730 -14.962  1.00 96.26           H  
ATOM   2230  HB3 ASN B 101       3.263  -1.074 -14.666  1.00 96.26           H  
ATOM   2231 HD21 ASN B 101       4.209  -3.104 -15.302  1.00 96.26           H  
ATOM   2232 HD22 ASN B 101       4.363  -3.437 -17.034  1.00 96.26           H  
ATOM   2233  N   VAL B 102       1.521   1.985 -14.258  1.00 97.16           N  
ATOM   2234  CA  VAL B 102       0.708   2.761 -13.295  1.00 97.16           C  
ATOM   2235  C   VAL B 102      -0.604   3.224 -13.919  1.00 97.16           C  
ATOM   2236  O   VAL B 102      -1.636   3.174 -13.258  1.00 97.16           O  
ATOM   2237  CB  VAL B 102       1.492   3.984 -12.769  1.00 97.16           C  
ATOM   2238  CG1 VAL B 102       0.689   5.013 -11.971  1.00 97.16           C  
ATOM   2239  CG2 VAL B 102       2.615   3.522 -11.833  1.00 97.16           C  
ATOM   2240  H   VAL B 102       2.442   2.337 -14.478  1.00 97.16           H  
ATOM   2241  HA  VAL B 102       0.458   2.124 -12.446  1.00 97.16           H  
ATOM   2242  HB  VAL B 102       1.901   4.527 -13.620  1.00 97.16           H  
ATOM   2243 HG11 VAL B 102       0.423   4.596 -11.000  1.00 97.16           H  
ATOM   2244 HG12 VAL B 102      -0.205   5.329 -12.509  1.00 97.16           H  
ATOM   2245 HG13 VAL B 102       1.311   5.894 -11.815  1.00 97.16           H  
ATOM   2246 HG21 VAL B 102       2.203   3.095 -10.919  1.00 97.16           H  
ATOM   2247 HG22 VAL B 102       3.213   2.757 -12.329  1.00 97.16           H  
ATOM   2248 HG23 VAL B 102       3.259   4.366 -11.586  1.00 97.16           H  
ATOM   2249  N   GLU B 103      -0.607   3.621 -15.194  1.00 97.22           N  
ATOM   2250  CA  GLU B 103      -1.829   4.064 -15.875  1.00 97.22           C  
ATOM   2251  C   GLU B 103      -2.872   2.941 -15.973  1.00 97.22           C  
ATOM   2252  O   GLU B 103      -4.059   3.153 -15.707  1.00 97.22           O  
ATOM   2253  CB  GLU B 103      -1.461   4.619 -17.259  1.00 97.22           C  
ATOM   2254  CG  GLU B 103      -2.687   5.205 -17.975  1.00 97.22           C  
ATOM   2255  CD  GLU B 103      -2.332   6.007 -19.237  1.00 97.22           C  
ATOM   2256  OE1 GLU B 103      -3.146   6.891 -19.597  1.00 97.22           O  
ATOM   2257  OE2 GLU B 103      -1.278   5.733 -19.846  1.00 97.22           O1-
ATOM   2258  H   GLU B 103       0.266   3.635 -15.701  1.00 97.22           H  
ATOM   2259  HA  GLU B 103      -2.279   4.870 -15.295  1.00 97.22           H  
ATOM   2260  HB2 GLU B 103      -0.721   5.408 -17.125  1.00 97.22           H  
ATOM   2261  HB3 GLU B 103      -1.024   3.826 -17.866  1.00 97.22           H  
ATOM   2262  HG2 GLU B 103      -3.362   4.395 -18.250  1.00 97.22           H  
ATOM   2263  HG3 GLU B 103      -3.212   5.858 -17.278  1.00 97.22           H  
ATOM   2264  N   ARG B 104      -2.427   1.714 -16.273  1.00 93.61           N  
ATOM   2265  CA  ARG B 104      -3.300   0.533 -16.295  1.00 93.61           C  
ATOM   2266  C   ARG B 104      -3.857   0.235 -14.904  1.00 93.61           C  
ATOM   2267  O   ARG B 104      -5.050  -0.033 -14.781  1.00 93.61           O  
ATOM   2268  CB  ARG B 104      -2.532  -0.663 -16.880  1.00 93.61           C  
ATOM   2269  CG  ARG B 104      -3.371  -1.946 -16.830  1.00 93.61           C  
ATOM   2270  CD  ARG B 104      -2.588  -3.153 -17.344  1.00 93.61           C  
ATOM   2271  NE  ARG B 104      -3.253  -4.394 -16.901  1.00 93.61           N  
ATOM   2272  CZ  ARG B 104      -2.646  -5.466 -16.431  1.00 93.61           C  
ATOM   2273  NH1 ARG B 104      -1.371  -5.675 -16.611  1.00 93.61           N1+
ATOM   2274  NH2 ARG B 104      -3.316  -6.323 -15.713  1.00 93.61           N  
ATOM   2275  H   ARG B 104      -1.431   1.598 -16.389  1.00 93.61           H  
ATOM   2276  HA  ARG B 104      -4.161   0.753 -16.927  1.00 93.61           H  
ATOM   2277  HB2 ARG B 104      -2.260  -0.445 -17.912  1.00 93.61           H  
ATOM   2278  HB3 ARG B 104      -1.619  -0.822 -16.307  1.00 93.61           H  
ATOM   2279  HG2 ARG B 104      -3.648  -2.153 -15.796  1.00 93.61           H  
ATOM   2280  HG3 ARG B 104      -4.280  -1.819 -17.418  1.00 93.61           H  
ATOM   2281  HD2 ARG B 104      -2.528  -3.114 -18.431  1.00 93.61           H  
ATOM   2282  HD3 ARG B 104      -1.580  -3.098 -16.932  1.00 93.61           H  
ATOM   2283  HE  ARG B 104      -4.229  -4.310 -16.657  1.00 93.61           H  
ATOM   2284 HH11 ARG B 104      -0.836  -4.936 -17.045  1.00 93.61           H  
ATOM   2285 HH12 ARG B 104      -0.899  -6.320 -15.993  1.00 93.61           H  
ATOM   2286 HH21 ARG B 104      -2.797  -6.926 -15.090  1.00 93.61           H  
ATOM   2287 HH22 ARG B 104      -4.218  -6.043 -15.355  1.00 93.61           H  
ATOM   2288  N   TRP B 105      -3.010   0.282 -13.880  1.00 93.27           N  
ATOM   2289  CA  TRP B 105      -3.404   0.039 -12.492  1.00 93.27           C  
ATOM   2290  C   TRP B 105      -4.384   1.086 -11.965  1.00 93.27           C  
ATOM   2291  O   TRP B 105      -5.377   0.740 -11.332  1.00 93.27           O  
ATOM   2292  CB  TRP B 105      -2.141   0.018 -11.641  1.00 93.27           C  
ATOM   2293  CG  TRP B 105      -1.379  -1.256 -11.726  1.00 93.27           C  
ATOM   2294  CD1 TRP B 105      -0.166  -1.461 -12.283  1.00 93.27           C  
ATOM   2295  CD2 TRP B 105      -1.758  -2.511 -11.115  1.00 93.27           C  
ATOM   2296  CE2 TRP B 105      -0.701  -3.444 -11.320  1.00 93.27           C  
ATOM   2297  CE3 TRP B 105      -2.854  -2.900 -10.320  1.00 93.27           C  
ATOM   2298  NE1 TRP B 105       0.205  -2.780 -12.118  1.00 93.27           N  
ATOM   2299  CZ2 TRP B 105      -0.687  -4.681 -10.676  1.00 93.27           C  
ATOM   2300  CZ3 TRP B 105      -2.813  -4.109  -9.618  1.00 93.27           C  
ATOM   2301  CH2 TRP B 105      -1.702  -4.955  -9.746  1.00 93.27           C  
ATOM   2302  H   TRP B 105      -2.042   0.494 -14.072  1.00 93.27           H  
ATOM   2303  HA  TRP B 105      -3.899  -0.928 -12.412  1.00 93.27           H  
ATOM   2304  HB2 TRP B 105      -2.431   0.142 -10.598  1.00 93.27           H  
ATOM   2305  HB3 TRP B 105      -1.493   0.849 -11.921  1.00 93.27           H  
ATOM   2306  HD1 TRP B 105       0.435  -0.705 -12.767  1.00 93.27           H  
ATOM   2307  HE1 TRP B 105       1.083  -3.155 -12.448  1.00 93.27           H  
ATOM   2308  HE3 TRP B 105      -3.687  -2.227 -10.177  1.00 93.27           H  
ATOM   2309  HZ2 TRP B 105       0.134  -5.370 -10.810  1.00 93.27           H  
ATOM   2310  HZ3 TRP B 105      -3.620  -4.373  -8.951  1.00 93.27           H  
ATOM   2311  HH2 TRP B 105      -1.641  -5.833  -9.120  1.00 93.27           H  
ATOM   2312  N   LEU B 106      -4.149   2.361 -12.277  1.00 95.57           N  
ATOM   2313  CA  LEU B 106      -5.041   3.458 -11.913  1.00 95.57           C  
ATOM   2314  C   LEU B 106      -6.413   3.306 -12.569  1.00 95.57           C  
ATOM   2315  O   LEU B 106      -7.435   3.543 -11.925  1.00 95.57           O  
ATOM   2316  CB  LEU B 106      -4.386   4.781 -12.338  1.00 95.57           C  
ATOM   2317  CG  LEU B 106      -5.221   6.025 -11.995  1.00 95.57           C  
ATOM   2318  CD1 LEU B 106      -5.478   6.161 -10.493  1.00 95.57           C  
ATOM   2319  CD2 LEU B 106      -4.477   7.261 -12.487  1.00 95.57           C  
ATOM   2320  H   LEU B 106      -3.295   2.585 -12.767  1.00 95.57           H  
ATOM   2321  HA  LEU B 106      -5.177   3.442 -10.832  1.00 95.57           H  
ATOM   2322  HB2 LEU B 106      -4.218   4.761 -13.415  1.00 95.57           H  
ATOM   2323  HB3 LEU B 106      -3.414   4.866 -11.853  1.00 95.57           H  
ATOM   2324  HG  LEU B 106      -6.180   5.986 -12.512  1.00 95.57           H  
ATOM   2325 HD11 LEU B 106      -4.534   6.155  -9.948  1.00 95.57           H  
ATOM   2326 HD12 LEU B 106      -6.105   5.341 -10.143  1.00 95.57           H  
ATOM   2327 HD13 LEU B 106      -6.003   7.094 -10.288  1.00 95.57           H  
ATOM   2328 HD21 LEU B 106      -4.403   7.240 -13.574  1.00 95.57           H  
ATOM   2329 HD22 LEU B 106      -5.015   8.160 -12.186  1.00 95.57           H  
ATOM   2330 HD23 LEU B 106      -3.471   7.285 -12.068  1.00 95.57           H  
ATOM   2331  N   LYS B 107      -6.441   2.908 -13.845  1.00 93.60           N  
ATOM   2332  CA  LYS B 107      -7.690   2.620 -14.546  1.00 93.60           C  
ATOM   2333  C   LYS B 107      -8.438   1.461 -13.890  1.00 93.60           C  
ATOM   2334  O   LYS B 107      -9.612   1.608 -13.584  1.00 93.60           O  
ATOM   2335  CB  LYS B 107      -7.395   2.366 -16.027  1.00 93.60           C  
ATOM   2336  CG  LYS B 107      -8.700   2.073 -16.768  1.00 93.60           C  
ATOM   2337  CD  LYS B 107      -8.463   1.922 -18.265  1.00 93.60           C  
ATOM   2338  CE  LYS B 107      -9.822   1.604 -18.886  1.00 93.60           C  
ATOM   2339  NZ  LYS B 107      -9.736   1.582 -20.362  1.00 93.60           N1+
ATOM   2340  H   LYS B 107      -5.563   2.784 -14.329  1.00 93.60           H  
ATOM   2341  HA  LYS B 107      -8.349   3.484 -14.463  1.00 93.60           H  
ATOM   2342  HB2 LYS B 107      -6.717   1.520 -16.134  1.00 93.60           H  
ATOM   2343  HB3 LYS B 107      -6.923   3.252 -16.452  1.00 93.60           H  
ATOM   2344  HG2 LYS B 107      -9.404   2.888 -16.595  1.00 93.60           H  
ATOM   2345  HG3 LYS B 107      -9.133   1.146 -16.393  1.00 93.60           H  
ATOM   2346  HD2 LYS B 107      -7.761   1.108 -18.446  1.00 93.60           H  
ATOM   2347  HD3 LYS B 107      -8.067   2.856 -18.663  1.00 93.60           H  
ATOM   2348  HE2 LYS B 107     -10.175   0.654 -18.487  1.00 93.60           H  
ATOM   2349  HE3 LYS B 107     -10.535   2.359 -18.554  1.00 93.60           H  
ATOM   2350  HZ1 LYS B 107     -10.652   1.388 -20.742  1.00 93.60           H  
ATOM   2351  HZ2 LYS B 107      -9.427   2.485 -20.691  1.00 93.60           H  
ATOM   2352  HZ3 LYS B 107      -9.080   0.872 -20.657  1.00 93.60           H  
ATOM   2353  N   GLU B 108      -7.759   0.345 -13.630  1.00 89.94           N  
ATOM   2354  CA  GLU B 108      -8.374  -0.819 -12.982  1.00 89.94           C  
ATOM   2355  C   GLU B 108      -8.959  -0.466 -11.608  1.00 89.94           C  
ATOM   2356  O   GLU B 108     -10.095  -0.837 -11.320  1.00 89.94           O  
ATOM   2357  CB  GLU B 108      -7.336  -1.946 -12.866  1.00 89.94           C  
ATOM   2358  CG  GLU B 108      -7.977  -3.257 -12.392  1.00 89.94           C  
ATOM   2359  CD  GLU B 108      -6.937  -4.367 -12.195  1.00 89.94           C  
ATOM   2360  OE1 GLU B 108      -6.795  -4.825 -11.035  1.00 89.94           O  
ATOM   2361  OE2 GLU B 108      -6.336  -4.778 -13.222  1.00 89.94           O1-
ATOM   2362  H   GLU B 108      -6.783   0.298 -13.885  1.00 89.94           H  
ATOM   2363  HA  GLU B 108      -9.200  -1.163 -13.604  1.00 89.94           H  
ATOM   2364  HB2 GLU B 108      -6.884  -2.113 -13.844  1.00 89.94           H  
ATOM   2365  HB3 GLU B 108      -6.552  -1.653 -12.168  1.00 89.94           H  
ATOM   2366  HG2 GLU B 108      -8.507  -3.082 -11.456  1.00 89.94           H  
ATOM   2367  HG3 GLU B 108      -8.712  -3.576 -13.130  1.00 89.94           H  
ATOM   2368  N   LEU B 109      -8.220   0.294 -10.797  1.00 90.51           N  
ATOM   2369  CA  LEU B 109      -8.680   0.799  -9.505  1.00 90.51           C  
ATOM   2370  C   LEU B 109      -9.958   1.633  -9.651  1.00 90.51           C  
ATOM   2371  O   LEU B 109     -10.938   1.379  -8.959  1.00 90.51           O  
ATOM   2372  CB  LEU B 109      -7.527   1.608  -8.888  1.00 90.51           C  
ATOM   2373  CG  LEU B 109      -7.866   2.342  -7.581  1.00 90.51           C  
ATOM   2374  CD1 LEU B 109      -8.149   1.391  -6.432  1.00 90.51           C  
ATOM   2375  CD2 LEU B 109      -6.679   3.197  -7.148  1.00 90.51           C  
ATOM   2376  H   LEU B 109      -7.275   0.514 -11.077  1.00 90.51           H  
ATOM   2377  HA  LEU B 109      -8.914  -0.046  -8.858  1.00 90.51           H  
ATOM   2378  HB2 LEU B 109      -6.690   0.932  -8.714  1.00 90.51           H  
ATOM   2379  HB3 LEU B 109      -7.203   2.353  -9.614  1.00 90.51           H  
ATOM   2380  HG  LEU B 109      -8.723   3.000  -7.732  1.00 90.51           H  
ATOM   2381 HD11 LEU B 109      -8.350   1.966  -5.528  1.00 90.51           H  
ATOM   2382 HD12 LEU B 109      -7.257   0.793  -6.243  1.00 90.51           H  
ATOM   2383 HD13 LEU B 109      -9.009   0.765  -6.665  1.00 90.51           H  
ATOM   2384 HD21 LEU B 109      -6.361   3.835  -7.973  1.00 90.51           H  
ATOM   2385 HD22 LEU B 109      -6.982   3.817  -6.304  1.00 90.51           H  
ATOM   2386 HD23 LEU B 109      -5.842   2.570  -6.842  1.00 90.51           H  
ATOM   2387  N   ARG B 110      -9.974   2.602 -10.574  1.00 92.35           N  
ATOM   2388  CA  ARG B 110     -11.140   3.470 -10.816  1.00 92.35           C  
ATOM   2389  C   ARG B 110     -12.351   2.722 -11.372  1.00 92.35           C  
ATOM   2390  O   ARG B 110     -13.473   3.143 -11.118  1.00 92.35           O  
ATOM   2391  CB  ARG B 110     -10.742   4.603 -11.769  1.00 92.35           C  
ATOM   2392  CG  ARG B 110      -9.900   5.665 -11.056  1.00 92.35           C  
ATOM   2393  CD  ARG B 110      -9.426   6.716 -12.063  1.00 92.35           C  
ATOM   2394  NE  ARG B 110      -8.831   7.863 -11.363  1.00 92.35           N  
ATOM   2395  CZ  ARG B 110      -8.021   8.783 -11.849  1.00 92.35           C  
ATOM   2396  NH1 ARG B 110      -7.608   8.789 -13.089  1.00 92.35           N1+
ATOM   2397  NH2 ARG B 110      -7.614   9.714 -11.044  1.00 92.35           N  
ATOM   2398  H   ARG B 110      -9.148   2.725 -11.141  1.00 92.35           H  
ATOM   2399  HA  ARG B 110     -11.482   3.889  -9.870  1.00 92.35           H  
ATOM   2400  HB2 ARG B 110     -10.193   4.191 -12.615  1.00 92.35           H  
ATOM   2401  HB3 ARG B 110     -11.645   5.081 -12.148  1.00 92.35           H  
ATOM   2402  HG2 ARG B 110     -10.512   6.141 -10.290  1.00 92.35           H  
ATOM   2403  HG3 ARG B 110      -9.034   5.207 -10.579  1.00 92.35           H  
ATOM   2404  HD2 ARG B 110      -8.696   6.252 -12.727  1.00 92.35           H  
ATOM   2405  HD3 ARG B 110     -10.278   7.058 -12.650  1.00 92.35           H  
ATOM   2406  HE  ARG B 110      -9.075   7.958 -10.387  1.00 92.35           H  
ATOM   2407 HH11 ARG B 110      -7.909   8.047 -13.704  1.00 92.35           H  
ATOM   2408 HH12 ARG B 110      -6.907   9.448 -13.394  1.00 92.35           H  
ATOM   2409 HH21 ARG B 110      -7.913   9.739 -10.080  1.00 92.35           H  
ATOM   2410 HH22 ARG B 110      -7.022  10.481 -11.328  1.00 92.35           H  
ATOM   2411  N   ASP B 111     -12.130   1.633 -12.104  1.00 90.16           N  
ATOM   2412  CA  ASP B 111     -13.202   0.813 -12.676  1.00 90.16           C  
ATOM   2413  C   ASP B 111     -13.909  -0.066 -11.617  1.00 90.16           C  
ATOM   2414  O   ASP B 111     -15.036  -0.502 -11.852  1.00 90.16           O  
ATOM   2415  CB  ASP B 111     -12.637  -0.055 -13.825  1.00 90.16           C  
ATOM   2416  CG  ASP B 111     -12.263   0.686 -15.127  1.00 90.16           C  
ATOM   2417  OD1 ASP B 111     -12.669   1.854 -15.323  1.00 90.16           O  
ATOM   2418  OD2 ASP B 111     -11.606   0.049 -15.994  1.00 90.16           O1-
ATOM   2419  H   ASP B 111     -11.177   1.418 -12.358  1.00 90.16           H  
ATOM   2420  HA  ASP B 111     -13.963   1.471 -13.095  1.00 90.16           H  
ATOM   2421  HB2 ASP B 111     -11.762  -0.595 -13.464  1.00 90.16           H  
ATOM   2422  HB3 ASP B 111     -13.387  -0.801 -14.087  1.00 90.16           H  
ATOM   2423  N   HIS B 112     -13.273  -0.345 -10.467  1.00 86.52           N  
ATOM   2424  CA  HIS B 112     -13.774  -1.319  -9.478  1.00 86.52           C  
ATOM   2425  C   HIS B 112     -13.911  -0.787  -8.041  1.00 86.52           C  
ATOM   2426  O   HIS B 112     -14.557  -1.443  -7.222  1.00 86.52           O  
ATOM   2427  CB  HIS B 112     -12.855  -2.547  -9.469  1.00 86.52           C  
ATOM   2428  CG  HIS B 112     -12.740  -3.274 -10.783  1.00 86.52           C  
ATOM   2429  CD2 HIS B 112     -13.482  -4.335 -11.230  1.00 86.52           C  
ATOM   2430  ND1 HIS B 112     -11.814  -2.994 -11.750  1.00 86.52           N  
ATOM   2431  CE1 HIS B 112     -11.991  -3.849 -12.765  1.00 86.52           C  
ATOM   2432  NE2 HIS B 112     -12.989  -4.710 -12.492  1.00 86.52           N  
ATOM   2433  H   HIS B 112     -12.353   0.049 -10.331  1.00 86.52           H  
ATOM   2434  HA  HIS B 112     -14.770  -1.652  -9.770  1.00 86.52           H  
ATOM   2435  HB2 HIS B 112     -13.204  -3.252  -8.714  1.00 86.52           H  
ATOM   2436  HB3 HIS B 112     -11.860  -2.205  -9.185  1.00 86.52           H  
ATOM   2437  HD1 HIS B 112     -11.160  -2.226 -11.708  1.00 86.52           H  
ATOM   2438  HD2 HIS B 112     -14.298  -4.800 -10.698  1.00 86.52           H  
ATOM   2439  HE1 HIS B 112     -11.412  -3.842 -13.676  1.00 86.52           H  
ATOM   2440  N   ALA B 113     -13.301   0.352  -7.710  1.00 87.11           N  
ATOM   2441  CA  ALA B 113     -13.408   0.985  -6.397  1.00 87.11           C  
ATOM   2442  C   ALA B 113     -14.463   2.101  -6.378  1.00 87.11           C  
ATOM   2443  O   ALA B 113     -14.911   2.587  -7.417  1.00 87.11           O  
ATOM   2444  CB  ALA B 113     -12.028   1.495  -5.968  1.00 87.11           C  
ATOM   2445  H   ALA B 113     -12.768   0.844  -8.413  1.00 87.11           H  
ATOM   2446  HA  ALA B 113     -13.718   0.239  -5.666  1.00 87.11           H  
ATOM   2447  HB1 ALA B 113     -11.304   0.681  -6.009  1.00 87.11           H  
ATOM   2448  HB2 ALA B 113     -12.084   1.872  -4.947  1.00 87.11           H  
ATOM   2449  HB3 ALA B 113     -11.710   2.302  -6.628  1.00 87.11           H  
ATOM   2450  N   ASP B 114     -14.841   2.532  -5.175  1.00 85.31           N  
ATOM   2451  CA  ASP B 114     -15.733   3.675  -4.997  1.00 85.31           C  
ATOM   2452  C   ASP B 114     -15.126   4.956  -5.583  1.00 85.31           C  
ATOM   2453  O   ASP B 114     -13.939   5.236  -5.429  1.00 85.31           O  
ATOM   2454  CB  ASP B 114     -16.053   3.872  -3.509  1.00 85.31           C  
ATOM   2455  CG  ASP B 114     -17.055   2.831  -3.009  1.00 85.31           C  
ATOM   2456  OD1 ASP B 114     -18.168   2.813  -3.578  1.00 85.31           O  
ATOM   2457  OD2 ASP B 114     -16.713   2.090  -2.060  1.00 85.31           O1-
ATOM   2458  H   ASP B 114     -14.450   2.103  -4.348  1.00 85.31           H  
ATOM   2459  HA  ASP B 114     -16.663   3.471  -5.527  1.00 85.31           H  
ATOM   2460  HB2 ASP B 114     -15.134   3.832  -2.924  1.00 85.31           H  
ATOM   2461  HB3 ASP B 114     -16.496   4.858  -3.370  1.00 85.31           H  
ATOM   2462  N   SER B 115     -15.967   5.805  -6.176  1.00 86.41           N  
ATOM   2463  CA  SER B 115     -15.548   7.083  -6.778  1.00 86.41           C  
ATOM   2464  C   SER B 115     -14.907   8.065  -5.790  1.00 86.41           C  
ATOM   2465  O   SER B 115     -14.250   9.016  -6.205  1.00 86.41           O  
ATOM   2466  CB  SER B 115     -16.755   7.754  -7.436  1.00 86.41           C  
ATOM   2467  OG  SER B 115     -17.803   7.944  -6.496  1.00 86.41           O  
ATOM   2468  H   SER B 115     -16.938   5.539  -6.257  1.00 86.41           H  
ATOM   2469  HA  SER B 115     -14.806   6.873  -7.549  1.00 86.41           H  
ATOM   2470  HB2 SER B 115     -17.111   7.119  -8.247  1.00 86.41           H  
ATOM   2471  HB3 SER B 115     -16.457   8.717  -7.851  1.00 86.41           H  
ATOM   2472  HG  SER B 115     -18.588   8.215  -6.976  1.00 86.41           H  
ATOM   2473  N   ASN B 116     -15.098   7.840  -4.488  1.00 87.92           N  
ATOM   2474  CA  ASN B 116     -14.542   8.647  -3.404  1.00 87.92           C  
ATOM   2475  C   ASN B 116     -13.233   8.082  -2.827  1.00 87.92           C  
ATOM   2476  O   ASN B 116     -12.784   8.571  -1.790  1.00 87.92           O  
ATOM   2477  CB  ASN B 116     -15.604   8.790  -2.305  1.00 87.92           C  
ATOM   2478  CG  ASN B 116     -16.805   9.599  -2.736  1.00 87.92           C  
ATOM   2479  ND2 ASN B 116     -17.979   9.018  -2.750  1.00 87.92           N  
ATOM   2480  OD1 ASN B 116     -16.756  10.805  -2.886  1.00 87.92           O  
ATOM   2481  H   ASN B 116     -15.587   6.989  -4.253  1.00 87.92           H  
ATOM   2482  HA  ASN B 116     -14.299   9.639  -3.787  1.00 87.92           H  
ATOM   2483  HB2 ASN B 116     -15.913   7.800  -1.971  1.00 87.92           H  
ATOM   2484  HB3 ASN B 116     -15.162   9.307  -1.454  1.00 87.92           H  
ATOM   2485 HD21 ASN B 116     -18.025   8.010  -2.712  1.00 87.92           H  
ATOM   2486 HD22 ASN B 116     -18.721   9.540  -3.193  1.00 87.92           H  
ATOM   2487  N   ILE B 117     -12.660   7.032  -3.423  1.00 93.67           N  
ATOM   2488  CA  ILE B 117     -11.414   6.445  -2.931  1.00 93.67           C  
ATOM   2489  C   ILE B 117     -10.271   7.466  -2.986  1.00 93.67           C  
ATOM   2490  O   ILE B 117     -10.053   8.127  -4.002  1.00 93.67           O  
ATOM   2491  CB  ILE B 117     -11.092   5.133  -3.676  1.00 93.67           C  
ATOM   2492  CG1 ILE B 117      -9.932   4.404  -2.968  1.00 93.67           C  
ATOM   2493  CG2 ILE B 117     -10.762   5.351  -5.166  1.00 93.67           C  
ATOM   2494  CD1 ILE B 117      -9.872   2.919  -3.317  1.00 93.67           C  
ATOM   2495  H   ILE B 117     -13.069   6.640  -4.259  1.00 93.67           H  
ATOM   2496  HA  ILE B 117     -11.577   6.192  -1.884  1.00 93.67           H  
ATOM   2497  HB  ILE B 117     -11.978   4.501  -3.611  1.00 93.67           H  
ATOM   2498 HG12 ILE B 117     -10.069   4.477  -1.889  1.00 93.67           H  
ATOM   2499 HG13 ILE B 117      -8.983   4.874  -3.225  1.00 93.67           H  
ATOM   2500 HG21 ILE B 117     -11.504   6.001  -5.631  1.00 93.67           H  
ATOM   2501 HG22 ILE B 117     -10.768   4.400  -5.699  1.00 93.67           H  
ATOM   2502 HG23 ILE B 117      -9.782   5.818  -5.268  1.00 93.67           H  
ATOM   2503 HD11 ILE B 117     -10.750   2.412  -2.918  1.00 93.67           H  
ATOM   2504 HD12 ILE B 117      -9.871   2.795  -4.400  1.00 93.67           H  
ATOM   2505 HD13 ILE B 117      -8.977   2.471  -2.884  1.00 93.67           H  
ATOM   2506  N   VAL B 118      -9.525   7.584  -1.887  1.00 97.38           N  
ATOM   2507  CA  VAL B 118      -8.321   8.421  -1.830  1.00 97.38           C  
ATOM   2508  C   VAL B 118      -7.150   7.639  -2.402  1.00 97.38           C  
ATOM   2509  O   VAL B 118      -6.899   6.507  -1.993  1.00 97.38           O  
ATOM   2510  CB  VAL B 118      -8.016   8.878  -0.399  1.00 97.38           C  
ATOM   2511  CG1 VAL B 118      -6.782   9.782  -0.356  1.00 97.38           C  
ATOM   2512  CG2 VAL B 118      -9.193   9.667   0.178  1.00 97.38           C  
ATOM   2513  H   VAL B 118      -9.771   7.040  -1.073  1.00 97.38           H  
ATOM   2514  HA  VAL B 118      -8.478   9.312  -2.439  1.00 97.38           H  
ATOM   2515  HB  VAL B 118      -7.832   8.004   0.226  1.00 97.38           H  
ATOM   2516 HG11 VAL B 118      -6.584  10.085   0.672  1.00 97.38           H  
ATOM   2517 HG12 VAL B 118      -5.900   9.262  -0.729  1.00 97.38           H  
ATOM   2518 HG13 VAL B 118      -6.948  10.671  -0.964  1.00 97.38           H  
ATOM   2519 HG21 VAL B 118      -9.427  10.503  -0.481  1.00 97.38           H  
ATOM   2520 HG22 VAL B 118     -10.070   9.027   0.274  1.00 97.38           H  
ATOM   2521 HG23 VAL B 118      -8.926  10.046   1.164  1.00 97.38           H  
ATOM   2522  N   ILE B 119      -6.415   8.225  -3.341  1.00 98.50           N  
ATOM   2523  CA  ILE B 119      -5.349   7.522  -4.057  1.00 98.50           C  
ATOM   2524  C   ILE B 119      -4.041   8.293  -3.913  1.00 98.50           C  
ATOM   2525  O   ILE B 119      -3.978   9.492  -4.185  1.00 98.50           O  
ATOM   2526  CB  ILE B 119      -5.716   7.290  -5.538  1.00 98.50           C  
ATOM   2527  CG1 ILE B 119      -7.143   6.727  -5.728  1.00 98.50           C  
ATOM   2528  CG2 ILE B 119      -4.666   6.350  -6.173  1.00 98.50           C  
ATOM   2529  CD1 ILE B 119      -7.604   6.667  -7.193  1.00 98.50           C  
ATOM   2530  H   ILE B 119      -6.622   9.179  -3.604  1.00 98.50           H  
ATOM   2531  HA  ILE B 119      -5.203   6.539  -3.609  1.00 98.50           H  
ATOM   2532  HB  ILE B 119      -5.685   8.263  -6.029  1.00 98.50           H  
ATOM   2533 HG12 ILE B 119      -7.857   7.378  -5.224  1.00 98.50           H  
ATOM   2534 HG13 ILE B 119      -7.214   5.741  -5.268  1.00 98.50           H  
ATOM   2535 HG21 ILE B 119      -4.671   5.387  -5.663  1.00 98.50           H  
ATOM   2536 HG22 ILE B 119      -4.874   6.191  -7.231  1.00 98.50           H  
ATOM   2537 HG23 ILE B 119      -3.668   6.784  -6.103  1.00 98.50           H  
ATOM   2538 HD11 ILE B 119      -8.637   6.323  -7.239  1.00 98.50           H  
ATOM   2539 HD12 ILE B 119      -6.987   5.983  -7.776  1.00 98.50           H  
ATOM   2540 HD13 ILE B 119      -7.546   7.662  -7.635  1.00 98.50           H  
ATOM   2541  N   MET B 120      -2.979   7.580  -3.544  1.00 98.83           N  
ATOM   2542  CA  MET B 120      -1.619   8.109  -3.522  1.00 98.83           C  
ATOM   2543  C   MET B 120      -0.717   7.292  -4.442  1.00 98.83           C  
ATOM   2544  O   MET B 120      -0.628   6.071  -4.316  1.00 98.83           O  
ATOM   2545  CB  MET B 120      -1.111   8.128  -2.081  1.00 98.83           C  
ATOM   2546  CG  MET B 120       0.317   8.663  -1.940  1.00 98.83           C  
ATOM   2547  SD  MET B 120       0.931   8.590  -0.239  1.00 98.83           S  
ATOM   2548  CE  MET B 120      -0.039   9.916   0.517  1.00 98.83           C  
ATOM   2549  H   MET B 120      -3.113   6.606  -3.315  1.00 98.83           H  
ATOM   2550  HA  MET B 120      -1.629   9.139  -3.880  1.00 98.83           H  
ATOM   2551  HB2 MET B 120      -1.132   7.109  -1.696  1.00 98.83           H  
ATOM   2552  HB3 MET B 120      -1.788   8.737  -1.482  1.00 98.83           H  
ATOM   2553  HG2 MET B 120       0.985   8.063  -2.557  1.00 98.83           H  
ATOM   2554  HG3 MET B 120       0.359   9.694  -2.292  1.00 98.83           H  
ATOM   2555  HE1 MET B 120       0.152   9.911   1.590  1.00 98.83           H  
ATOM   2556  HE2 MET B 120       0.257  10.878   0.097  1.00 98.83           H  
ATOM   2557  HE3 MET B 120      -1.105   9.757   0.354  1.00 98.83           H  
ATOM   2558  N   LEU B 121      -0.019   7.974  -5.346  1.00 98.90           N  
ATOM   2559  CA  LEU B 121       1.079   7.406  -6.113  1.00 98.90           C  
ATOM   2560  C   LEU B 121       2.334   7.333  -5.233  1.00 98.90           C  
ATOM   2561  O   LEU B 121       2.776   8.344  -4.684  1.00 98.90           O  
ATOM   2562  CB  LEU B 121       1.301   8.259  -7.372  1.00 98.90           C  
ATOM   2563  CG  LEU B 121       2.415   7.712  -8.283  1.00 98.90           C  
ATOM   2564  CD1 LEU B 121       2.012   6.396  -8.944  1.00 98.90           C  
ATOM   2565  CD2 LEU B 121       2.725   8.711  -9.389  1.00 98.90           C  
ATOM   2566  H   LEU B 121      -0.113   8.979  -5.349  1.00 98.90           H  
ATOM   2567  HA  LEU B 121       0.802   6.396  -6.418  1.00 98.90           H  
ATOM   2568  HB2 LEU B 121       0.371   8.311  -7.938  1.00 98.90           H  
ATOM   2569  HB3 LEU B 121       1.557   9.272  -7.063  1.00 98.90           H  
ATOM   2570  HG  LEU B 121       3.326   7.559  -7.704  1.00 98.90           H  
ATOM   2571 HD11 LEU B 121       1.044   6.508  -9.433  1.00 98.90           H  
ATOM   2572 HD12 LEU B 121       1.952   5.602  -8.199  1.00 98.90           H  
ATOM   2573 HD13 LEU B 121       2.755   6.108  -9.687  1.00 98.90           H  
ATOM   2574 HD21 LEU B 121       1.816   8.916  -9.955  1.00 98.90           H  
ATOM   2575 HD22 LEU B 121       3.486   8.312 -10.059  1.00 98.90           H  
ATOM   2576 HD23 LEU B 121       3.094   9.643  -8.961  1.00 98.90           H  
ATOM   2577  N   VAL B 122       2.926   6.144  -5.136  1.00 98.91           N  
ATOM   2578  CA  VAL B 122       4.100   5.871  -4.304  1.00 98.91           C  
ATOM   2579  C   VAL B 122       5.255   5.367  -5.165  1.00 98.91           C  
ATOM   2580  O   VAL B 122       5.234   4.238  -5.656  1.00 98.91           O  
ATOM   2581  CB  VAL B 122       3.768   4.890  -3.166  1.00 98.91           C  
ATOM   2582  CG1 VAL B 122       4.983   4.685  -2.254  1.00 98.91           C  
ATOM   2583  CG2 VAL B 122       2.615   5.401  -2.293  1.00 98.91           C  
ATOM   2584  H   VAL B 122       2.497   5.363  -5.612  1.00 98.91           H  
ATOM   2585  HA  VAL B 122       4.413   6.798  -3.822  1.00 98.91           H  
ATOM   2586  HB  VAL B 122       3.480   3.928  -3.590  1.00 98.91           H  
ATOM   2587 HG11 VAL B 122       5.805   4.230  -2.806  1.00 98.91           H  
ATOM   2588 HG12 VAL B 122       4.725   4.026  -1.425  1.00 98.91           H  
ATOM   2589 HG13 VAL B 122       5.309   5.647  -1.857  1.00 98.91           H  
ATOM   2590 HG21 VAL B 122       2.462   4.726  -1.451  1.00 98.91           H  
ATOM   2591 HG22 VAL B 122       2.844   6.397  -1.914  1.00 98.91           H  
ATOM   2592 HG23 VAL B 122       1.693   5.442  -2.874  1.00 98.91           H  
ATOM   2593  N   GLY B 123       6.285   6.198  -5.327  1.00 98.87           N  
ATOM   2594  CA  GLY B 123       7.550   5.788  -5.940  1.00 98.87           C  
ATOM   2595  C   GLY B 123       8.437   5.098  -4.914  1.00 98.87           C  
ATOM   2596  O   GLY B 123       9.110   5.765  -4.134  1.00 98.87           O  
ATOM   2597  H   GLY B 123       6.242   7.093  -4.862  1.00 98.87           H  
ATOM   2598  HA2 GLY B 123       8.076   6.663  -6.322  1.00 98.87           H  
ATOM   2599  HA3 GLY B 123       7.370   5.101  -6.766  1.00 98.87           H  
ATOM   2600  N   ASN B 124       8.435   3.770  -4.884  1.00 98.86           N  
ATOM   2601  CA  ASN B 124       9.188   3.009  -3.895  1.00 98.86           C  
ATOM   2602  C   ASN B 124      10.620   2.693  -4.358  1.00 98.86           C  
ATOM   2603  O   ASN B 124      10.937   2.743  -5.547  1.00 98.86           O  
ATOM   2604  CB  ASN B 124       8.389   1.759  -3.510  1.00 98.86           C  
ATOM   2605  CG  ASN B 124       8.944   1.066  -2.277  1.00 98.86           C  
ATOM   2606  ND2 ASN B 124       8.943  -0.243  -2.268  1.00 98.86           N  
ATOM   2607  OD1 ASN B 124       9.408   1.676  -1.322  1.00 98.86           O  
ATOM   2608  H   ASN B 124       7.910   3.267  -5.585  1.00 98.86           H  
ATOM   2609  HA  ASN B 124       9.265   3.626  -3.000  1.00 98.86           H  
ATOM   2610  HB2 ASN B 124       7.362   2.048  -3.286  1.00 98.86           H  
ATOM   2611  HB3 ASN B 124       8.374   1.073  -4.356  1.00 98.86           H  
ATOM   2612 HD21 ASN B 124       8.616  -0.730  -3.090  1.00 98.86           H  
ATOM   2613 HD22 ASN B 124       9.233  -0.700  -1.415  1.00 98.86           H  
ATOM   2614  N   LYS B 125      11.455   2.285  -3.395  1.00 98.63           N  
ATOM   2615  CA  LYS B 125      12.884   1.969  -3.539  1.00 98.63           C  
ATOM   2616  C   LYS B 125      13.754   3.188  -3.832  1.00 98.63           C  
ATOM   2617  O   LYS B 125      14.706   3.126  -4.611  1.00 98.63           O  
ATOM   2618  CB  LYS B 125      13.139   0.814  -4.515  1.00 98.63           C  
ATOM   2619  CG  LYS B 125      12.225  -0.390  -4.279  1.00 98.63           C  
ATOM   2620  CD  LYS B 125      12.738  -1.543  -5.132  1.00 98.63           C  
ATOM   2621  CE  LYS B 125      11.678  -2.632  -5.207  1.00 98.63           C  
ATOM   2622  NZ  LYS B 125      12.039  -3.582  -6.271  1.00 98.63           N1+
ATOM   2623  H   LYS B 125      11.089   2.341  -2.455  1.00 98.63           H  
ATOM   2624  HA  LYS B 125      13.224   1.621  -2.563  1.00 98.63           H  
ATOM   2625  HB2 LYS B 125      14.175   0.498  -4.388  1.00 98.63           H  
ATOM   2626  HB3 LYS B 125      13.015   1.163  -5.540  1.00 98.63           H  
ATOM   2627  HG2 LYS B 125      11.208  -0.138  -4.580  1.00 98.63           H  
ATOM   2628  HG3 LYS B 125      12.237  -0.675  -3.227  1.00 98.63           H  
ATOM   2629  HD2 LYS B 125      13.659  -1.935  -4.702  1.00 98.63           H  
ATOM   2630  HD3 LYS B 125      12.955  -1.169  -6.133  1.00 98.63           H  
ATOM   2631  HE2 LYS B 125      11.592  -3.127  -4.240  1.00 98.63           H  
ATOM   2632  HE3 LYS B 125      10.725  -2.162  -5.447  1.00 98.63           H  
ATOM   2633  HZ1 LYS B 125      11.291  -4.247  -6.407  1.00 98.63           H  
ATOM   2634  HZ2 LYS B 125      12.919  -4.034  -6.071  1.00 98.63           H  
ATOM   2635  HZ3 LYS B 125      12.131  -3.051  -7.125  1.00 98.63           H  
ATOM   2636  N   SER B 126      13.436   4.316  -3.195  1.00 98.68           N  
ATOM   2637  CA  SER B 126      14.203   5.563  -3.306  1.00 98.68           C  
ATOM   2638  C   SER B 126      15.664   5.447  -2.843  1.00 98.68           C  
ATOM   2639  O   SER B 126      16.476   6.325  -3.140  1.00 98.68           O  
ATOM   2640  CB  SER B 126      13.482   6.691  -2.565  1.00 98.68           C  
ATOM   2641  OG  SER B 126      13.434   6.446  -1.172  1.00 98.68           O  
ATOM   2642  H   SER B 126      12.624   4.315  -2.594  1.00 98.68           H  
ATOM   2643  HA  SER B 126      14.228   5.849  -4.357  1.00 98.68           H  
ATOM   2644  HB2 SER B 126      13.995   7.635  -2.750  1.00 98.68           H  
ATOM   2645  HB3 SER B 126      12.464   6.771  -2.946  1.00 98.68           H  
ATOM   2646  HG  SER B 126      14.321   6.463  -0.805  1.00 98.68           H  
ATOM   2647  N   ASP B 127      16.014   4.374  -2.131  1.00 98.51           N  
ATOM   2648  CA  ASP B 127      17.384   3.985  -1.790  1.00 98.51           C  
ATOM   2649  C   ASP B 127      18.229   3.633  -3.032  1.00 98.51           C  
ATOM   2650  O   ASP B 127      19.432   3.908  -3.063  1.00 98.51           O  
ATOM   2651  CB  ASP B 127      17.325   2.809  -0.801  1.00 98.51           C  
ATOM   2652  CG  ASP B 127      16.560   1.604  -1.360  1.00 98.51           C  
ATOM   2653  OD1 ASP B 127      15.316   1.713  -1.475  1.00 98.51           O  
ATOM   2654  OD2 ASP B 127      17.218   0.609  -1.724  1.00 98.51           O1-
ATOM   2655  H   ASP B 127      15.311   3.676  -1.933  1.00 98.51           H  
ATOM   2656  HA  ASP B 127      17.873   4.818  -1.284  1.00 98.51           H  
ATOM   2657  HB2 ASP B 127      16.838   3.143   0.116  1.00 98.51           H  
ATOM   2658  HB3 ASP B 127      18.342   2.513  -0.544  1.00 98.51           H  
ATOM   2659  N   LEU B 128      17.609   3.152  -4.118  1.00 97.86           N  
ATOM   2660  CA  LEU B 128      18.267   2.789  -5.381  1.00 97.86           C  
ATOM   2661  C   LEU B 128      18.575   4.005  -6.273  1.00 97.86           C  
ATOM   2662  O   LEU B 128      18.388   3.973  -7.488  1.00 97.86           O  
ATOM   2663  CB  LEU B 128      17.440   1.722  -6.122  1.00 97.86           C  
ATOM   2664  CG  LEU B 128      17.197   0.413  -5.354  1.00 97.86           C  
ATOM   2665  CD1 LEU B 128      16.410  -0.546  -6.252  1.00 97.86           C  
ATOM   2666  CD2 LEU B 128      18.505  -0.272  -4.949  1.00 97.86           C  
ATOM   2667  H   LEU B 128      16.616   2.981  -4.051  1.00 97.86           H  
ATOM   2668  HA  LEU B 128      19.233   2.349  -5.135  1.00 97.86           H  
ATOM   2669  HB2 LEU B 128      17.958   1.469  -7.047  1.00 97.86           H  
ATOM   2670  HB3 LEU B 128      16.475   2.154  -6.388  1.00 97.86           H  
ATOM   2671  HG  LEU B 128      16.604   0.615  -4.461  1.00 97.86           H  
ATOM   2672 HD11 LEU B 128      15.470  -0.077  -6.544  1.00 97.86           H  
ATOM   2673 HD12 LEU B 128      16.986  -0.784  -7.146  1.00 97.86           H  
ATOM   2674 HD13 LEU B 128      16.193  -1.459  -5.699  1.00 97.86           H  
ATOM   2675 HD21 LEU B 128      19.005   0.328  -4.188  1.00 97.86           H  
ATOM   2676 HD22 LEU B 128      18.282  -1.238  -4.497  1.00 97.86           H  
ATOM   2677 HD23 LEU B 128      19.155  -0.407  -5.813  1.00 97.86           H  
ATOM   2678  N   ARG B 129      19.083   5.095  -5.689  1.00 96.38           N  
ATOM   2679  CA  ARG B 129      19.292   6.392  -6.369  1.00 96.38           C  
ATOM   2680  C   ARG B 129      20.100   6.288  -7.664  1.00 96.38           C  
ATOM   2681  O   ARG B 129      19.781   6.955  -8.640  1.00 96.38           O  
ATOM   2682  CB  ARG B 129      19.996   7.376  -5.422  1.00 96.38           C  
ATOM   2683  CG  ARG B 129      19.192   7.643  -4.145  1.00 96.38           C  
ATOM   2684  CD  ARG B 129      19.908   8.671  -3.270  1.00 96.38           C  
ATOM   2685  NE  ARG B 129      19.193   8.852  -1.996  1.00 96.38           N  
ATOM   2686  CZ  ARG B 129      19.405   9.798  -1.100  1.00 96.38           C  
ATOM   2687  NH1 ARG B 129      20.298  10.734  -1.282  1.00 96.38           N1+
ATOM   2688  NH2 ARG B 129      18.719   9.817   0.007  1.00 96.38           N  
ATOM   2689  H   ARG B 129      19.202   5.032  -4.688  1.00 96.38           H  
ATOM   2690  HA  ARG B 129      18.320   6.795  -6.652  1.00 96.38           H  
ATOM   2691  HB2 ARG B 129      20.142   8.319  -5.947  1.00 96.38           H  
ATOM   2692  HB3 ARG B 129      20.974   6.978  -5.150  1.00 96.38           H  
ATOM   2693  HG2 ARG B 129      18.203   8.017  -4.410  1.00 96.38           H  
ATOM   2694  HG3 ARG B 129      19.087   6.718  -3.579  1.00 96.38           H  
ATOM   2695  HD2 ARG B 129      20.920   8.321  -3.066  1.00 96.38           H  
ATOM   2696  HD3 ARG B 129      19.956   9.617  -3.810  1.00 96.38           H  
ATOM   2697  HE  ARG B 129      18.479   8.169  -1.785  1.00 96.38           H  
ATOM   2698 HH11 ARG B 129      20.439  11.447  -0.581  1.00 96.38           H  
ATOM   2699 HH12 ARG B 129      20.841  10.725  -2.134  1.00 96.38           H  
ATOM   2700 HH21 ARG B 129      18.879  10.525   0.710  1.00 96.38           H  
ATOM   2701 HH22 ARG B 129      18.055   9.082   0.200  1.00 96.38           H  
ATOM   2702  N   HIS B 130      21.129   5.444  -7.668  1.00 97.84           N  
ATOM   2703  CA  HIS B 130      22.023   5.225  -8.809  1.00 97.84           C  
ATOM   2704  C   HIS B 130      21.385   4.408  -9.945  1.00 97.84           C  
ATOM   2705  O   HIS B 130      21.917   4.395 -11.050  1.00 97.84           O  
ATOM   2706  CB  HIS B 130      23.311   4.561  -8.300  1.00 97.84           C  
ATOM   2707  CG  HIS B 130      23.109   3.171  -7.741  1.00 97.84           C  
ATOM   2708  CD2 HIS B 130      23.422   1.996  -8.371  1.00 97.84           C  
ATOM   2709  ND1 HIS B 130      22.593   2.840  -6.503  1.00 97.84           N  
ATOM   2710  CE1 HIS B 130      22.580   1.500  -6.403  1.00 97.84           C  
ATOM   2711  NE2 HIS B 130      23.087   0.945  -7.512  1.00 97.84           N  
ATOM   2712  H   HIS B 130      21.268   4.880  -6.841  1.00 97.84           H  
ATOM   2713  HA  HIS B 130      22.287   6.194  -9.234  1.00 97.84           H  
ATOM   2714  HB2 HIS B 130      24.020   4.503  -9.126  1.00 97.84           H  
ATOM   2715  HB3 HIS B 130      23.758   5.189  -7.529  1.00 97.84           H  
ATOM   2716  HD1 HIS B 130      22.371   3.467  -5.743  1.00 97.84           H  
ATOM   2717  HD2 HIS B 130      23.845   1.898  -9.360  1.00 97.84           H  
ATOM   2718  HE1 HIS B 130      22.252   0.943  -5.538  1.00 97.84           H  
ATOM   2719  N   LEU B 131      20.256   3.743  -9.680  1.00 98.35           N  
ATOM   2720  CA  LEU B 131      19.479   2.978 -10.657  1.00 98.35           C  
ATOM   2721  C   LEU B 131      18.172   3.681 -11.037  1.00 98.35           C  
ATOM   2722  O   LEU B 131      17.361   3.081 -11.737  1.00 98.35           O  
ATOM   2723  CB  LEU B 131      19.183   1.566 -10.115  1.00 98.35           C  
ATOM   2724  CG  LEU B 131      20.410   0.737  -9.724  1.00 98.35           C  
ATOM   2725  CD1 LEU B 131      19.972  -0.604  -9.138  1.00 98.35           C  
ATOM   2726  CD2 LEU B 131      21.337   0.473 -10.913  1.00 98.35           C  
ATOM   2727  H   LEU B 131      19.860   3.813  -8.753  1.00 98.35           H  
ATOM   2728  HA  LEU B 131      20.048   2.883 -11.582  1.00 98.35           H  
ATOM   2729  HB2 LEU B 131      18.536   1.666  -9.244  1.00 98.35           H  
ATOM   2730  HB3 LEU B 131      18.631   1.011 -10.874  1.00 98.35           H  
ATOM   2731  HG  LEU B 131      20.950   1.281  -8.949  1.00 98.35           H  
ATOM   2732 HD11 LEU B 131      19.324  -0.431  -8.278  1.00 98.35           H  
ATOM   2733 HD12 LEU B 131      20.850  -1.157  -8.807  1.00 98.35           H  
ATOM   2734 HD13 LEU B 131      19.433  -1.182  -9.888  1.00 98.35           H  
ATOM   2735 HD21 LEU B 131      22.169  -0.154 -10.591  1.00 98.35           H  
ATOM   2736 HD22 LEU B 131      21.742   1.414 -11.285  1.00 98.35           H  
ATOM   2737 HD23 LEU B 131      20.790  -0.029 -11.711  1.00 98.35           H  
ATOM   2738  N   ARG B 132      17.936   4.917 -10.568  1.00 98.60           N  
ATOM   2739  CA  ARG B 132      16.696   5.649 -10.845  1.00 98.60           C  
ATOM   2740  C   ARG B 132      16.463   5.725 -12.354  1.00 98.60           C  
ATOM   2741  O   ARG B 132      17.248   6.326 -13.081  1.00 98.60           O  
ATOM   2742  CB  ARG B 132      16.737   7.046 -10.211  1.00 98.60           C  
ATOM   2743  CG  ARG B 132      15.460   7.840 -10.541  1.00 98.60           C  
ATOM   2744  CD  ARG B 132      15.471   9.227  -9.898  1.00 98.60           C  
ATOM   2745  NE  ARG B 132      15.256   9.162  -8.443  1.00 98.60           N  
ATOM   2746  CZ  ARG B 132      14.089   9.257  -7.833  1.00 98.60           C  
ATOM   2747  NH1 ARG B 132      12.958   9.255  -8.476  1.00 98.60           N1+
ATOM   2748  NH2 ARG B 132      14.059   9.356  -6.539  1.00 98.60           N  
ATOM   2749  H   ARG B 132      18.654   5.368 -10.019  1.00 98.60           H  
ATOM   2750  HA  ARG B 132      15.869   5.094 -10.403  1.00 98.60           H  
ATOM   2751  HB2 ARG B 132      16.832   6.939  -9.130  1.00 98.60           H  
ATOM   2752  HB3 ARG B 132      17.603   7.589 -10.587  1.00 98.60           H  
ATOM   2753  HG2 ARG B 132      15.387   7.986 -11.618  1.00 98.60           H  
ATOM   2754  HG3 ARG B 132      14.582   7.287 -10.207  1.00 98.60           H  
ATOM   2755  HD2 ARG B 132      16.425   9.710 -10.110  1.00 98.60           H  
ATOM   2756  HD3 ARG B 132      14.691   9.832 -10.361  1.00 98.60           H  
ATOM   2757  HE  ARG B 132      16.077   9.124  -7.856  1.00 98.60           H  
ATOM   2758 HH11 ARG B 132      12.105   9.428  -7.964  1.00 98.60           H  
ATOM   2759 HH12 ARG B 132      12.905   9.106  -9.474  1.00 98.60           H  
ATOM   2760 HH21 ARG B 132      14.899   9.414  -5.981  1.00 98.60           H  
ATOM   2761 HH22 ARG B 132      13.181   9.597  -6.101  1.00 98.60           H  
ATOM   2762  N   ALA B 133      15.344   5.156 -12.779  1.00 98.47           N  
ATOM   2763  CA  ALA B 133      14.879   5.160 -14.158  1.00 98.47           C  
ATOM   2764  C   ALA B 133      13.668   6.085 -14.355  1.00 98.47           C  
ATOM   2765  O   ALA B 133      13.369   6.447 -15.486  1.00 98.47           O  
ATOM   2766  CB  ALA B 133      14.572   3.711 -14.546  1.00 98.47           C  
ATOM   2767  H   ALA B 133      14.782   4.665 -12.099  1.00 98.47           H  
ATOM   2768  HA  ALA B 133      15.671   5.526 -14.811  1.00 98.47           H  
ATOM   2769  HB1 ALA B 133      15.447   3.087 -14.364  1.00 98.47           H  
ATOM   2770  HB2 ALA B 133      13.734   3.339 -13.957  1.00 98.47           H  
ATOM   2771  HB3 ALA B 133      14.324   3.669 -15.606  1.00 98.47           H  
ATOM   2772  N   VAL B 134      12.987   6.471 -13.268  1.00 98.57           N  
ATOM   2773  CA  VAL B 134      11.820   7.364 -13.286  1.00 98.57           C  
ATOM   2774  C   VAL B 134      12.176   8.693 -12.603  1.00 98.57           C  
ATOM   2775  O   VAL B 134      12.461   8.710 -11.394  1.00 98.57           O  
ATOM   2776  CB  VAL B 134      10.601   6.707 -12.618  1.00 98.57           C  
ATOM   2777  CG1 VAL B 134       9.350   7.580 -12.776  1.00 98.57           C  
ATOM   2778  CG2 VAL B 134      10.303   5.328 -13.223  1.00 98.57           C  
ATOM   2779  H   VAL B 134      13.253   6.075 -12.378  1.00 98.57           H  
ATOM   2780  HA  VAL B 134      11.525   7.548 -14.319  1.00 98.57           H  
ATOM   2781  HB  VAL B 134      10.808   6.571 -11.557  1.00 98.57           H  
ATOM   2782 HG11 VAL B 134       9.487   8.541 -12.278  1.00 98.57           H  
ATOM   2783 HG12 VAL B 134       9.139   7.755 -13.831  1.00 98.57           H  
ATOM   2784 HG13 VAL B 134       8.489   7.086 -12.326  1.00 98.57           H  
ATOM   2785 HG21 VAL B 134      10.033   5.436 -14.273  1.00 98.57           H  
ATOM   2786 HG22 VAL B 134      11.162   4.663 -13.125  1.00 98.57           H  
ATOM   2787 HG23 VAL B 134       9.476   4.875 -12.676  1.00 98.57           H  
ATOM   2788  N   PRO B 135      12.199   9.817 -13.339  1.00 98.46           N  
ATOM   2789  CA  PRO B 135      12.365  11.147 -12.765  1.00 98.46           C  
ATOM   2790  C   PRO B 135      11.232  11.497 -11.792  1.00 98.46           C  
ATOM   2791  O   PRO B 135      10.054  11.314 -12.092  1.00 98.46           O  
ATOM   2792  CB  PRO B 135      12.400  12.116 -13.954  1.00 98.46           C  
ATOM   2793  CG  PRO B 135      12.813  11.238 -15.134  1.00 98.46           C  
ATOM   2794  CD  PRO B 135      12.174   9.897 -14.792  1.00 98.46           C  
ATOM   2795  HA  PRO B 135      13.323  11.184 -12.246  1.00 98.46           H  
ATOM   2796  HB2 PRO B 135      11.404  12.515 -14.146  1.00 98.46           H  
ATOM   2797  HB3 PRO B 135      13.107  12.930 -13.791  1.00 98.46           H  
ATOM   2798  HG2 PRO B 135      12.441  11.629 -16.081  1.00 98.46           H  
ATOM   2799  HG3 PRO B 135      13.898  11.133 -15.155  1.00 98.46           H  
ATOM   2800  HD2 PRO B 135      11.138   9.875 -15.129  1.00 98.46           H  
ATOM   2801  HD3 PRO B 135      12.739   9.091 -15.260  1.00 98.46           H  
ATOM   2802  N   THR B 136      11.576  12.066 -10.635  1.00 98.62           N  
ATOM   2803  CA  THR B 136      10.588  12.460  -9.616  1.00 98.62           C  
ATOM   2804  C   THR B 136       9.559  13.458 -10.155  1.00 98.62           C  
ATOM   2805  O   THR B 136       8.377  13.354  -9.838  1.00 98.62           O  
ATOM   2806  CB  THR B 136      11.305  13.082  -8.412  1.00 98.62           C  
ATOM   2807  CG2 THR B 136      10.369  13.416  -7.256  1.00 98.62           C  
ATOM   2808  OG1 THR B 136      12.262  12.184  -7.908  1.00 98.62           O  
ATOM   2809  H   THR B 136      12.552  12.157 -10.394  1.00 98.62           H  
ATOM   2810  HA  THR B 136      10.048  11.574  -9.282  1.00 98.62           H  
ATOM   2811  HB  THR B 136      11.812  13.993  -8.730  1.00 98.62           H  
ATOM   2812  HG1 THR B 136      11.769  11.465  -7.507  1.00 98.62           H  
ATOM   2813 HG21 THR B 136       9.622  14.138  -7.586  1.00 98.62           H  
ATOM   2814 HG22 THR B 136       9.862  12.513  -6.919  1.00 98.62           H  
ATOM   2815 HG23 THR B 136      10.945  13.836  -6.431  1.00 98.62           H  
ATOM   2816  N   ASP B 137       9.992  14.415 -10.979  1.00 98.57           N  
ATOM   2817  CA  ASP B 137       9.110  15.449 -11.533  1.00 98.57           C  
ATOM   2818  C   ASP B 137       8.091  14.874 -12.521  1.00 98.57           C  
ATOM   2819  O   ASP B 137       6.956  15.341 -12.572  1.00 98.57           O  
ATOM   2820  CB  ASP B 137       9.949  16.550 -12.200  1.00 98.57           C  
ATOM   2821  CG  ASP B 137      10.836  17.322 -11.216  1.00 98.57           C  
ATOM   2822  OD1 ASP B 137      10.558  17.276  -9.990  1.00 98.57           O  
ATOM   2823  OD2 ASP B 137      11.815  17.932 -11.690  1.00 98.57           O1-
ATOM   2824  H   ASP B 137      10.979  14.478 -11.186  1.00 98.57           H  
ATOM   2825  HA  ASP B 137       8.539  15.900 -10.721  1.00 98.57           H  
ATOM   2826  HB2 ASP B 137      10.571  16.102 -12.975  1.00 98.57           H  
ATOM   2827  HB3 ASP B 137       9.275  17.262 -12.676  1.00 98.57           H  
ATOM   2828  N   GLU B 138       8.461  13.817 -13.247  1.00 98.29           N  
ATOM   2829  CA  GLU B 138       7.561  13.112 -14.158  1.00 98.29           C  
ATOM   2830  C   GLU B 138       6.436  12.414 -13.387  1.00 98.29           C  
ATOM   2831  O   GLU B 138       5.256  12.623 -13.677  1.00 98.29           O  
ATOM   2832  CB  GLU B 138       8.384  12.114 -14.982  1.00 98.29           C  
ATOM   2833  CG  GLU B 138       7.539  11.452 -16.072  1.00 98.29           C  
ATOM   2834  CD  GLU B 138       8.315  10.393 -16.859  1.00 98.29           C  
ATOM   2835  OE1 GLU B 138       7.621   9.577 -17.500  1.00 98.29           O  
ATOM   2836  OE2 GLU B 138       9.566  10.430 -16.837  1.00 98.29           O1-
ATOM   2837  H   GLU B 138       9.374  13.416 -13.088  1.00 98.29           H  
ATOM   2838  HA  GLU B 138       7.102  13.831 -14.836  1.00 98.29           H  
ATOM   2839  HB2 GLU B 138       9.211  12.648 -15.450  1.00 98.29           H  
ATOM   2840  HB3 GLU B 138       8.788  11.342 -14.328  1.00 98.29           H  
ATOM   2841  HG2 GLU B 138       7.183  12.222 -16.756  1.00 98.29           H  
ATOM   2842  HG3 GLU B 138       6.667  10.982 -15.617  1.00 98.29           H  
ATOM   2843  N   ALA B 139       6.790  11.651 -12.348  1.00 98.66           N  
ATOM   2844  CA  ALA B 139       5.812  10.971 -11.507  1.00 98.66           C  
ATOM   2845  C   ALA B 139       4.921  11.956 -10.732  1.00 98.66           C  
ATOM   2846  O   ALA B 139       3.717  11.725 -10.594  1.00 98.66           O  
ATOM   2847  CB  ALA B 139       6.560  10.025 -10.569  1.00 98.66           C  
ATOM   2848  H   ALA B 139       7.774  11.511 -12.169  1.00 98.66           H  
ATOM   2849  HA  ALA B 139       5.158  10.379 -12.147  1.00 98.66           H  
ATOM   2850  HB1 ALA B 139       7.128   9.306 -11.159  1.00 98.66           H  
ATOM   2851  HB2 ALA B 139       5.839   9.489  -9.952  1.00 98.66           H  
ATOM   2852  HB3 ALA B 139       7.241  10.589  -9.933  1.00 98.66           H  
ATOM   2853  N   ARG B 140       5.481  13.084 -10.272  1.00 98.73           N  
ATOM   2854  CA  ARG B 140       4.705  14.154  -9.631  1.00 98.73           C  
ATOM   2855  C   ARG B 140       3.703  14.775 -10.604  1.00 98.73           C  
ATOM   2856  O   ARG B 140       2.529  14.882 -10.264  1.00 98.73           O  
ATOM   2857  CB  ARG B 140       5.648  15.211  -9.041  1.00 98.73           C  
ATOM   2858  CG  ARG B 140       4.863  16.204  -8.166  1.00 98.73           C  
ATOM   2859  CD  ARG B 140       5.729  17.327  -7.589  1.00 98.73           C  
ATOM   2860  NE  ARG B 140       6.845  16.815  -6.757  1.00 98.73           N  
ATOM   2861  CZ  ARG B 140       8.125  16.797  -7.089  1.00 98.73           C  
ATOM   2862  NH1 ARG B 140       8.530  17.262  -8.233  1.00 98.73           N1+
ATOM   2863  NH2 ARG B 140       9.021  16.319  -6.274  1.00 98.73           N  
ATOM   2864  H   ARG B 140       6.477  13.201 -10.388  1.00 98.73           H  
ATOM   2865  HA  ARG B 140       4.118  13.714  -8.825  1.00 98.73           H  
ATOM   2866  HB2 ARG B 140       6.152  15.747  -9.845  1.00 98.73           H  
ATOM   2867  HB3 ARG B 140       6.398  14.709  -8.430  1.00 98.73           H  
ATOM   2868  HG2 ARG B 140       4.077  16.668  -8.761  1.00 98.73           H  
ATOM   2869  HG3 ARG B 140       4.389  15.664  -7.346  1.00 98.73           H  
ATOM   2870  HD2 ARG B 140       5.086  17.960  -6.977  1.00 98.73           H  
ATOM   2871  HD3 ARG B 140       6.087  17.948  -8.410  1.00 98.73           H  
ATOM   2872  HE  ARG B 140       6.591  16.451  -5.849  1.00 98.73           H  
ATOM   2873 HH11 ARG B 140       9.473  17.206  -8.591  1.00 98.73           H  
ATOM   2874 HH12 ARG B 140       7.848  17.643  -8.873  1.00 98.73           H  
ATOM   2875 HH21 ARG B 140       9.981  16.332  -6.590  1.00 98.73           H  
ATOM   2876 HH22 ARG B 140       8.756  15.930  -5.381  1.00 98.73           H  
ATOM   2877  N   ALA B 141       4.134  15.110 -11.820  1.00 98.75           N  
ATOM   2878  CA  ALA B 141       3.251  15.660 -12.846  1.00 98.75           C  
ATOM   2879  C   ALA B 141       2.134  14.674 -13.231  1.00 98.75           C  
ATOM   2880  O   ALA B 141       0.989  15.080 -13.432  1.00 98.75           O  
ATOM   2881  CB  ALA B 141       4.100  16.043 -14.063  1.00 98.75           C  
ATOM   2882  H   ALA B 141       5.113  15.001 -12.042  1.00 98.75           H  
ATOM   2883  HA  ALA B 141       2.779  16.561 -12.455  1.00 98.75           H  
ATOM   2884  HB1 ALA B 141       4.598  15.162 -14.470  1.00 98.75           H  
ATOM   2885  HB2 ALA B 141       3.462  16.483 -14.830  1.00 98.75           H  
ATOM   2886  HB3 ALA B 141       4.853  16.774 -13.769  1.00 98.75           H  
ATOM   2887  N   PHE B 142       2.432  13.370 -13.289  1.00 98.75           N  
ATOM   2888  CA  PHE B 142       1.411  12.341 -13.492  1.00 98.75           C  
ATOM   2889  C   PHE B 142       0.385  12.316 -12.354  1.00 98.75           C  
ATOM   2890  O   PHE B 142      -0.817  12.235 -12.624  1.00 98.75           O  
ATOM   2891  CB  PHE B 142       2.072  10.967 -13.657  1.00 98.75           C  
ATOM   2892  CG  PHE B 142       1.075   9.827 -13.785  1.00 98.75           C  
ATOM   2893  CD1 PHE B 142       0.501   9.254 -12.634  1.00 98.75           C  
ATOM   2894  CD2 PHE B 142       0.695   9.355 -15.054  1.00 98.75           C  
ATOM   2895  CE1 PHE B 142      -0.450   8.227 -12.745  1.00 98.75           C  
ATOM   2896  CE2 PHE B 142      -0.254   8.321 -15.169  1.00 98.75           C  
ATOM   2897  CZ  PHE B 142      -0.827   7.759 -14.015  1.00 98.75           C  
ATOM   2898  H   PHE B 142       3.396  13.086 -13.190  1.00 98.75           H  
ATOM   2899  HA  PHE B 142       0.868  12.567 -14.409  1.00 98.75           H  
ATOM   2900  HB2 PHE B 142       2.720  10.765 -12.804  1.00 98.75           H  
ATOM   2901  HB3 PHE B 142       2.699  10.996 -14.547  1.00 98.75           H  
ATOM   2902  HD1 PHE B 142       0.782   9.623 -11.658  1.00 98.75           H  
ATOM   2903  HD2 PHE B 142       1.153   9.765 -15.942  1.00 98.75           H  
ATOM   2904  HE1 PHE B 142      -0.881   7.792 -11.855  1.00 98.75           H  
ATOM   2905  HE2 PHE B 142      -0.517   7.938 -16.143  1.00 98.75           H  
ATOM   2906  HZ  PHE B 142      -1.543   6.955 -14.104  1.00 98.75           H  
ATOM   2907  N   ALA B 143       0.840  12.379 -11.100  1.00 98.79           N  
ATOM   2908  CA  ALA B 143      -0.037  12.385  -9.935  1.00 98.79           C  
ATOM   2909  C   ALA B 143      -0.947  13.621  -9.928  1.00 98.79           C  
ATOM   2910  O   ALA B 143      -2.163  13.475  -9.838  1.00 98.79           O  
ATOM   2911  CB  ALA B 143       0.824  12.292  -8.676  1.00 98.79           C  
ATOM   2912  H   ALA B 143       1.837  12.426 -10.945  1.00 98.79           H  
ATOM   2913  HA  ALA B 143      -0.681  11.507  -9.976  1.00 98.79           H  
ATOM   2914  HB1 ALA B 143       0.185  12.256  -7.793  1.00 98.79           H  
ATOM   2915  HB2 ALA B 143       1.434  11.390  -8.710  1.00 98.79           H  
ATOM   2916  HB3 ALA B 143       1.474  13.163  -8.601  1.00 98.79           H  
ATOM   2917  N   GLU B 144      -0.386  14.813 -10.146  1.00 98.55           N  
ATOM   2918  CA  GLU B 144      -1.136  16.071 -10.245  1.00 98.55           C  
ATOM   2919  C   GLU B 144      -2.181  16.023 -11.365  1.00 98.55           C  
ATOM   2920  O   GLU B 144      -3.360  16.293 -11.130  1.00 98.55           O  
ATOM   2921  CB  GLU B 144      -0.164  17.233 -10.499  1.00 98.55           C  
ATOM   2922  CG  GLU B 144       0.677  17.586  -9.263  1.00 98.55           C  
ATOM   2923  CD  GLU B 144       1.763  18.637  -9.553  1.00 98.55           C  
ATOM   2924  OE1 GLU B 144       2.609  18.849  -8.652  1.00 98.55           O  
ATOM   2925  OE2 GLU B 144       1.763  19.213 -10.665  1.00 98.55           O1-
ATOM   2926  H   GLU B 144       0.622  14.863 -10.201  1.00 98.55           H  
ATOM   2927  HA  GLU B 144      -1.666  16.255  -9.310  1.00 98.55           H  
ATOM   2928  HB2 GLU B 144      -0.739  18.113 -10.786  1.00 98.55           H  
ATOM   2929  HB3 GLU B 144       0.494  16.966 -11.327  1.00 98.55           H  
ATOM   2930  HG2 GLU B 144       1.153  16.684  -8.878  1.00 98.55           H  
ATOM   2931  HG3 GLU B 144       0.010  17.963  -8.487  1.00 98.55           H  
ATOM   2932  N   LYS B 145      -1.783  15.586 -12.569  1.00 98.51           N  
ATOM   2933  CA  LYS B 145      -2.686  15.418 -13.719  1.00 98.51           C  
ATOM   2934  C   LYS B 145      -3.865  14.491 -13.409  1.00 98.51           C  
ATOM   2935  O   LYS B 145      -4.946  14.667 -13.966  1.00 98.51           O  
ATOM   2936  CB  LYS B 145      -1.864  14.887 -14.906  1.00 98.51           C  
ATOM   2937  CG  LYS B 145      -2.707  14.636 -16.166  1.00 98.51           C  
ATOM   2938  CD  LYS B 145      -1.854  14.038 -17.287  1.00 98.51           C  
ATOM   2939  CE  LYS B 145      -2.755  13.670 -18.471  1.00 98.51           C  
ATOM   2940  NZ  LYS B 145      -2.011  12.896 -19.495  1.00 98.51           N1+
ATOM   2941  H   LYS B 145      -0.800  15.390 -12.692  1.00 98.51           H  
ATOM   2942  HA  LYS B 145      -3.111  16.389 -13.974  1.00 98.51           H  
ATOM   2943  HB2 LYS B 145      -1.084  15.610 -15.143  1.00 98.51           H  
ATOM   2944  HB3 LYS B 145      -1.386  13.952 -14.612  1.00 98.51           H  
ATOM   2945  HG2 LYS B 145      -3.500  13.921 -15.944  1.00 98.51           H  
ATOM   2946  HG3 LYS B 145      -3.154  15.573 -16.501  1.00 98.51           H  
ATOM   2947  HD2 LYS B 145      -1.361  13.142 -16.910  1.00 98.51           H  
ATOM   2948  HD3 LYS B 145      -1.097  14.759 -17.594  1.00 98.51           H  
ATOM   2949  HE2 LYS B 145      -3.587  13.076 -18.093  1.00 98.51           H  
ATOM   2950  HE3 LYS B 145      -3.163  14.586 -18.898  1.00 98.51           H  
ATOM   2951  HZ1 LYS B 145      -1.232  13.429 -19.854  1.00 98.51           H  
ATOM   2952  HZ2 LYS B 145      -1.646  12.045 -19.090  1.00 98.51           H  
ATOM   2953  HZ3 LYS B 145      -2.616  12.632 -20.259  1.00 98.51           H  
ATOM   2954  N   ASN B 146      -3.655  13.489 -12.558  1.00 98.26           N  
ATOM   2955  CA  ASN B 146      -4.659  12.493 -12.207  1.00 98.26           C  
ATOM   2956  C   ASN B 146      -5.359  12.761 -10.867  1.00 98.26           C  
ATOM   2957  O   ASN B 146      -6.196  11.946 -10.488  1.00 98.26           O  
ATOM   2958  CB  ASN B 146      -4.018  11.100 -12.269  1.00 98.26           C  
ATOM   2959  CG  ASN B 146      -3.858  10.617 -13.692  1.00 98.26           C  
ATOM   2960  ND2 ASN B 146      -2.666  10.690 -14.233  1.00 98.26           N  
ATOM   2961  OD1 ASN B 146      -4.815  10.170 -14.311  1.00 98.26           O  
ATOM   2962  H   ASN B 146      -2.745  13.428 -12.123  1.00 98.26           H  
ATOM   2963  HA  ASN B 146      -5.457  12.521 -12.950  1.00 98.26           H  
ATOM   2964  HB2 ASN B 146      -4.648  10.377 -11.750  1.00 98.26           H  
ATOM   2965  HB3 ASN B 146      -3.051  11.110 -11.766  1.00 98.26           H  
ATOM   2966 HD21 ASN B 146      -2.509  10.189 -15.095  1.00 98.26           H  
ATOM   2967 HD22 ASN B 146      -1.904  11.060 -13.683  1.00 98.26           H  
ATOM   2968  N   GLY B 147      -5.057  13.857 -10.166  1.00 97.23           N  
ATOM   2969  CA  GLY B 147      -5.638  14.154  -8.853  1.00 97.23           C  
ATOM   2970  C   GLY B 147      -5.244  13.144  -7.771  1.00 97.23           C  
ATOM   2971  O   GLY B 147      -6.089  12.740  -6.980  1.00 97.23           O  
ATOM   2972  H   GLY B 147      -4.352  14.488 -10.520  1.00 97.23           H  
ATOM   2973  HA2 GLY B 147      -6.725  14.172  -8.928  1.00 97.23           H  
ATOM   2974  HA3 GLY B 147      -5.294  15.138  -8.534  1.00 97.23           H  
ATOM   2975  N   LEU B 148      -3.989  12.689  -7.777  1.00 98.53           N  
ATOM   2976  CA  LEU B 148      -3.431  11.768  -6.784  1.00 98.53           C  
ATOM   2977  C   LEU B 148      -2.451  12.518  -5.877  1.00 98.53           C  
ATOM   2978  O   LEU B 148      -1.686  13.361  -6.348  1.00 98.53           O  
ATOM   2979  CB  LEU B 148      -2.718  10.575  -7.458  1.00 98.53           C  
ATOM   2980  CG  LEU B 148      -3.380   9.993  -8.718  1.00 98.53           C  
ATOM   2981  CD1 LEU B 148      -2.508   8.873  -9.289  1.00 98.53           C  
ATOM   2982  CD2 LEU B 148      -4.773   9.418  -8.478  1.00 98.53           C  
ATOM   2983  H   LEU B 148      -3.345  13.095  -8.441  1.00 98.53           H  
ATOM   2984  HA  LEU B 148      -4.236  11.377  -6.162  1.00 98.53           H  
ATOM   2985  HB2 LEU B 148      -1.718  10.901  -7.743  1.00 98.53           H  
ATOM   2986  HB3 LEU B 148      -2.602   9.784  -6.717  1.00 98.53           H  
ATOM   2987  HG  LEU B 148      -3.453  10.775  -9.474  1.00 98.53           H  
ATOM   2988 HD11 LEU B 148      -2.967   8.479 -10.196  1.00 98.53           H  
ATOM   2989 HD12 LEU B 148      -2.400   8.072  -8.558  1.00 98.53           H  
ATOM   2990 HD13 LEU B 148      -1.522   9.267  -9.536  1.00 98.53           H  
ATOM   2991 HD21 LEU B 148      -5.387  10.132  -7.929  1.00 98.53           H  
ATOM   2992 HD22 LEU B 148      -4.686   8.489  -7.916  1.00 98.53           H  
ATOM   2993 HD23 LEU B 148      -5.246   9.214  -9.439  1.00 98.53           H  
ATOM   2994  N   SER B 149      -2.393  12.138  -4.602  1.00 98.52           N  
ATOM   2995  CA  SER B 149      -1.261  12.492  -3.737  1.00 98.52           C  
ATOM   2996  C   SER B 149       0.012  11.785  -4.234  1.00 98.52           C  
ATOM   2997  O   SER B 149      -0.069  10.709  -4.827  1.00 98.52           O  
ATOM   2998  CB  SER B 149      -1.599  12.152  -2.276  1.00 98.52           C  
ATOM   2999  OG  SER B 149      -2.480  13.134  -1.760  1.00 98.52           O  
ATOM   3000  H   SER B 149      -3.063  11.458  -4.271  1.00 98.52           H  
ATOM   3001  HA  SER B 149      -1.095  13.568  -3.801  1.00 98.52           H  
ATOM   3002  HB2 SER B 149      -2.061  11.166  -2.222  1.00 98.52           H  
ATOM   3003  HB3 SER B 149      -0.686  12.153  -1.681  1.00 98.52           H  
ATOM   3004  HG  SER B 149      -3.174  12.764  -1.210  1.00 98.52           H  
ATOM   3005  N   PHE B 150       1.201  12.351  -4.001  1.00 98.86           N  
ATOM   3006  CA  PHE B 150       2.472  11.755  -4.442  1.00 98.86           C  
ATOM   3007  C   PHE B 150       3.535  11.769  -3.348  1.00 98.86           C  
ATOM   3008  O   PHE B 150       3.747  12.790  -2.693  1.00 98.86           O  
ATOM   3009  CB  PHE B 150       2.993  12.467  -5.697  1.00 98.86           C  
ATOM   3010  CG  PHE B 150       4.368  12.004  -6.150  1.00 98.86           C  
ATOM   3011  CD1 PHE B 150       5.467  12.882  -6.092  1.00 98.86           C  
ATOM   3012  CD2 PHE B 150       4.564  10.680  -6.584  1.00 98.86           C  
ATOM   3013  CE1 PHE B 150       6.743  12.446  -6.489  1.00 98.86           C  
ATOM   3014  CE2 PHE B 150       5.842  10.238  -6.966  1.00 98.86           C  
ATOM   3015  CZ  PHE B 150       6.932  11.125  -6.931  1.00 98.86           C  
ATOM   3016  H   PHE B 150       1.238  13.235  -3.514  1.00 98.86           H  
ATOM   3017  HA  PHE B 150       2.303  10.712  -4.709  1.00 98.86           H  
ATOM   3018  HB2 PHE B 150       2.286  12.288  -6.507  1.00 98.86           H  
ATOM   3019  HB3 PHE B 150       3.018  13.541  -5.511  1.00 98.86           H  
ATOM   3020  HD1 PHE B 150       5.325  13.895  -5.744  1.00 98.86           H  
ATOM   3021  HD2 PHE B 150       3.732   9.992  -6.602  1.00 98.86           H  
ATOM   3022  HE1 PHE B 150       7.581  13.127  -6.463  1.00 98.86           H  
ATOM   3023  HE2 PHE B 150       5.983   9.212  -7.272  1.00 98.86           H  
ATOM   3024  HZ  PHE B 150       7.913  10.791  -7.236  1.00 98.86           H  
ATOM   3025  N   ILE B 151       4.242  10.648  -3.195  1.00 98.87           N  
ATOM   3026  CA  ILE B 151       5.410  10.535  -2.320  1.00 98.87           C  
ATOM   3027  C   ILE B 151       6.383   9.474  -2.846  1.00 98.87           C  
ATOM   3028  O   ILE B 151       5.982   8.490  -3.465  1.00 98.87           O  
ATOM   3029  CB  ILE B 151       4.943  10.272  -0.869  1.00 98.87           C  
ATOM   3030  CG1 ILE B 151       6.063  10.573   0.148  1.00 98.87           C  
ATOM   3031  CG2 ILE B 151       4.374   8.856  -0.697  1.00 98.87           C  
ATOM   3032  CD1 ILE B 151       5.544  10.684   1.588  1.00 98.87           C  
ATOM   3033  H   ILE B 151       3.995   9.839  -3.746  1.00 98.87           H  
ATOM   3034  HA  ILE B 151       5.928  11.494  -2.340  1.00 98.87           H  
ATOM   3035  HB  ILE B 151       4.134  10.972  -0.662  1.00 98.87           H  
ATOM   3036 HG12 ILE B 151       6.526  11.525  -0.109  1.00 98.87           H  
ATOM   3037 HG13 ILE B 151       6.826   9.795   0.104  1.00 98.87           H  
ATOM   3038 HG21 ILE B 151       3.652   8.646  -1.486  1.00 98.87           H  
ATOM   3039 HG22 ILE B 151       3.858   8.784   0.261  1.00 98.87           H  
ATOM   3040 HG23 ILE B 151       5.170   8.112  -0.738  1.00 98.87           H  
ATOM   3041 HD11 ILE B 151       6.335  11.068   2.231  1.00 98.87           H  
ATOM   3042 HD12 ILE B 151       4.699  11.371   1.631  1.00 98.87           H  
ATOM   3043 HD13 ILE B 151       5.234   9.704   1.953  1.00 98.87           H  
ATOM   3044  N   GLU B 152       7.676   9.655  -2.589  1.00 98.86           N  
ATOM   3045  CA  GLU B 152       8.677   8.608  -2.811  1.00 98.86           C  
ATOM   3046  C   GLU B 152       9.095   7.991  -1.482  1.00 98.86           C  
ATOM   3047  O   GLU B 152       9.312   8.715  -0.509  1.00 98.86           O  
ATOM   3048  CB  GLU B 152       9.905   9.137  -3.550  1.00 98.86           C  
ATOM   3049  CG  GLU B 152       9.589   9.584  -4.982  1.00 98.86           C  
ATOM   3050  CD  GLU B 152      10.860   9.981  -5.738  1.00 98.86           C  
ATOM   3051  OE1 GLU B 152      10.839  10.076  -6.985  1.00 98.86           O  
ATOM   3052  OE2 GLU B 152      11.923  10.189  -5.115  1.00 98.86           O1-
ATOM   3053  H   GLU B 152       7.959  10.464  -2.055  1.00 98.86           H  
ATOM   3054  HA  GLU B 152       8.241   7.818  -3.422  1.00 98.86           H  
ATOM   3055  HB2 GLU B 152      10.645   8.339  -3.593  1.00 98.86           H  
ATOM   3056  HB3 GLU B 152      10.326   9.972  -2.990  1.00 98.86           H  
ATOM   3057  HG2 GLU B 152       8.914  10.439  -4.949  1.00 98.86           H  
ATOM   3058  HG3 GLU B 152       9.094   8.769  -5.510  1.00 98.86           H  
ATOM   3059  N   THR B 153       9.226   6.668  -1.446  1.00 98.91           N  
ATOM   3060  CA  THR B 153       9.521   5.898  -0.237  1.00 98.91           C  
ATOM   3061  C   THR B 153      10.680   4.937  -0.440  1.00 98.91           C  
ATOM   3062  O   THR B 153      10.967   4.483  -1.549  1.00 98.91           O  
ATOM   3063  CB  THR B 153       8.298   5.104   0.257  1.00 98.91           C  
ATOM   3064  CG2 THR B 153       7.105   6.001   0.574  1.00 98.91           C  
ATOM   3065  OG1 THR B 153       7.883   4.159  -0.708  1.00 98.91           O  
ATOM   3066  H   THR B 153       9.097   6.153  -2.305  1.00 98.91           H  
ATOM   3067  HA  THR B 153       9.813   6.588   0.555  1.00 98.91           H  
ATOM   3068  HB  THR B 153       8.569   4.571   1.168  1.00 98.91           H  
ATOM   3069  HG1 THR B 153       8.563   3.488  -0.800  1.00 98.91           H  
ATOM   3070 HG21 THR B 153       7.386   6.732   1.333  1.00 98.91           H  
ATOM   3071 HG22 THR B 153       6.783   6.528  -0.324  1.00 98.91           H  
ATOM   3072 HG23 THR B 153       6.280   5.395   0.950  1.00 98.91           H  
ATOM   3073  N   SER B 154      11.284   4.524   0.666  1.00 98.76           N  
ATOM   3074  CA  SER B 154      12.145   3.350   0.717  1.00 98.76           C  
ATOM   3075  C   SER B 154      11.701   2.476   1.876  1.00 98.76           C  
ATOM   3076  O   SER B 154      11.817   2.836   3.045  1.00 98.76           O  
ATOM   3077  CB  SER B 154      13.604   3.773   0.832  1.00 98.76           C  
ATOM   3078  OG  SER B 154      14.426   2.715   1.272  1.00 98.76           O  
ATOM   3079  H   SER B 154      11.036   4.959   1.543  1.00 98.76           H  
ATOM   3080  HA  SER B 154      12.053   2.771  -0.201  1.00 98.76           H  
ATOM   3081  HB2 SER B 154      13.953   4.117  -0.142  1.00 98.76           H  
ATOM   3082  HB3 SER B 154      13.671   4.602   1.536  1.00 98.76           H  
ATOM   3083  HG  SER B 154      15.294   3.110   1.380  1.00 98.76           H  
ATOM   3084  N   ALA B 155      11.184   1.292   1.550  1.00 98.43           N  
ATOM   3085  CA  ALA B 155      10.927   0.273   2.560  1.00 98.43           C  
ATOM   3086  C   ALA B 155      12.233  -0.251   3.194  1.00 98.43           C  
ATOM   3087  O   ALA B 155      12.201  -0.751   4.319  1.00 98.43           O  
ATOM   3088  CB  ALA B 155      10.106  -0.849   1.921  1.00 98.43           C  
ATOM   3089  H   ALA B 155      11.014   1.086   0.576  1.00 98.43           H  
ATOM   3090  HA  ALA B 155      10.335   0.715   3.361  1.00 98.43           H  
ATOM   3091  HB1 ALA B 155       9.192  -0.442   1.489  1.00 98.43           H  
ATOM   3092  HB2 ALA B 155      10.688  -1.344   1.143  1.00 98.43           H  
ATOM   3093  HB3 ALA B 155       9.838  -1.571   2.692  1.00 98.43           H  
ATOM   3094  N   LEU B 156      13.372  -0.133   2.496  1.00 98.10           N  
ATOM   3095  CA  LEU B 156      14.670  -0.607   2.975  1.00 98.10           C  
ATOM   3096  C   LEU B 156      15.156   0.221   4.168  1.00 98.10           C  
ATOM   3097  O   LEU B 156      15.414  -0.346   5.228  1.00 98.10           O  
ATOM   3098  CB  LEU B 156      15.685  -0.596   1.811  1.00 98.10           C  
ATOM   3099  CG  LEU B 156      17.117  -0.998   2.223  1.00 98.10           C  
ATOM   3100  CD1 LEU B 156      17.204  -2.447   2.702  1.00 98.10           C  
ATOM   3101  CD2 LEU B 156      18.075  -0.848   1.045  1.00 98.10           C  
ATOM   3102  H   LEU B 156      13.361   0.379   1.626  1.00 98.10           H  
ATOM   3103  HA  LEU B 156      14.555  -1.635   3.319  1.00 98.10           H  
ATOM   3104  HB2 LEU B 156      15.726   0.406   1.384  1.00 98.10           H  
ATOM   3105  HB3 LEU B 156      15.337  -1.273   1.031  1.00 98.10           H  
ATOM   3106  HG  LEU B 156      17.468  -0.345   3.021  1.00 98.10           H  
ATOM   3107 HD11 LEU B 156      18.228  -2.669   3.003  1.00 98.10           H  
ATOM   3108 HD12 LEU B 156      16.554  -2.603   3.562  1.00 98.10           H  
ATOM   3109 HD13 LEU B 156      16.919  -3.115   1.889  1.00 98.10           H  
ATOM   3110 HD21 LEU B 156      18.120   0.200   0.748  1.00 98.10           H  
ATOM   3111 HD22 LEU B 156      17.729  -1.433   0.193  1.00 98.10           H  
ATOM   3112 HD23 LEU B 156      19.078  -1.168   1.329  1.00 98.10           H  
ATOM   3113  N   ASP B 157      15.235   1.542   4.007  1.00 97.85           N  
ATOM   3114  CA  ASP B 157      15.758   2.477   5.019  1.00 97.85           C  
ATOM   3115  C   ASP B 157      14.658   3.251   5.774  1.00 97.85           C  
ATOM   3116  O   ASP B 157      14.953   4.130   6.583  1.00 97.85           O  
ATOM   3117  CB  ASP B 157      16.824   3.393   4.387  1.00 97.85           C  
ATOM   3118  CG  ASP B 157      16.272   4.347   3.326  1.00 97.85           C  
ATOM   3119  OD1 ASP B 157      15.075   4.695   3.393  1.00 97.85           O  
ATOM   3120  OD2 ASP B 157      17.017   4.710   2.393  1.00 97.85           O1-
ATOM   3121  H   ASP B 157      14.933   1.935   3.127  1.00 97.85           H  
ATOM   3122  HA  ASP B 157      16.272   1.895   5.784  1.00 97.85           H  
ATOM   3123  HB2 ASP B 157      17.594   2.766   3.937  1.00 97.85           H  
ATOM   3124  HB3 ASP B 157      17.297   3.981   5.173  1.00 97.85           H  
ATOM   3125  N   SER B 158      13.392   2.900   5.529  1.00 98.29           N  
ATOM   3126  CA  SER B 158      12.184   3.502   6.112  1.00 98.29           C  
ATOM   3127  C   SER B 158      11.871   4.930   5.656  1.00 98.29           C  
ATOM   3128  O   SER B 158      10.916   5.525   6.170  1.00 98.29           O  
ATOM   3129  CB  SER B 158      12.190   3.405   7.643  1.00 98.29           C  
ATOM   3130  OG  SER B 158      12.496   2.093   8.074  1.00 98.29           O  
ATOM   3131  H   SER B 158      13.249   2.217   4.798  1.00 98.29           H  
ATOM   3132  HA  SER B 158      11.347   2.896   5.766  1.00 98.29           H  
ATOM   3133  HB2 SER B 158      12.927   4.098   8.048  1.00 98.29           H  
ATOM   3134  HB3 SER B 158      11.209   3.686   8.025  1.00 98.29           H  
ATOM   3135  HG  SER B 158      12.683   2.125   9.014  1.00 98.29           H  
ATOM   3136  N   THR B 159      12.606   5.489   4.685  1.00 98.79           N  
ATOM   3137  CA  THR B 159      12.349   6.840   4.167  1.00 98.79           C  
ATOM   3138  C   THR B 159      10.895   6.974   3.731  1.00 98.79           C  
ATOM   3139  O   THR B 159      10.413   6.226   2.879  1.00 98.79           O  
ATOM   3140  CB  THR B 159      13.270   7.212   2.994  1.00 98.79           C  
ATOM   3141  CG2 THR B 159      12.995   8.610   2.438  1.00 98.79           C  
ATOM   3142  OG1 THR B 159      14.606   7.231   3.419  1.00 98.79           O  
ATOM   3143  H   THR B 159      13.391   4.974   4.313  1.00 98.79           H  
ATOM   3144  HA  THR B 159      12.544   7.550   4.970  1.00 98.79           H  
ATOM   3145  HB  THR B 159      13.153   6.490   2.185  1.00 98.79           H  
ATOM   3146  HG1 THR B 159      14.882   6.311   3.442  1.00 98.79           H  
ATOM   3147 HG21 THR B 159      13.760   8.863   1.704  1.00 98.79           H  
ATOM   3148 HG22 THR B 159      12.027   8.630   1.937  1.00 98.79           H  
ATOM   3149 HG23 THR B 159      13.011   9.345   3.243  1.00 98.79           H  
ATOM   3150  N   ASN B 160      10.205   7.953   4.323  1.00 98.83           N  
ATOM   3151  CA  ASN B 160       8.829   8.353   4.021  1.00 98.83           C  
ATOM   3152  C   ASN B 160       7.748   7.267   4.159  1.00 98.83           C  
ATOM   3153  O   ASN B 160       6.600   7.542   3.824  1.00 98.83           O  
ATOM   3154  CB  ASN B 160       8.803   9.024   2.642  1.00 98.83           C  
ATOM   3155  CG  ASN B 160       9.593  10.312   2.570  1.00 98.83           C  
ATOM   3156  ND2 ASN B 160      10.028  10.680   1.392  1.00 98.83           N  
ATOM   3157  OD1 ASN B 160       9.830  10.991   3.555  1.00 98.83           O  
ATOM   3158  H   ASN B 160      10.694   8.507   5.011  1.00 98.83           H  
ATOM   3159  HA  ASN B 160       8.553   9.114   4.751  1.00 98.83           H  
ATOM   3160  HB2 ASN B 160       7.776   9.253   2.359  1.00 98.83           H  
ATOM   3161  HB3 ASN B 160       9.194   8.322   1.905  1.00 98.83           H  
ATOM   3162 HD21 ASN B 160       9.838  10.083   0.600  1.00 98.83           H  
ATOM   3163 HD22 ASN B 160      10.555  11.540   1.333  1.00 98.83           H  
ATOM   3164  N   VAL B 161       8.049   6.071   4.679  1.00 98.79           N  
ATOM   3165  CA  VAL B 161       7.033   5.012   4.827  1.00 98.79           C  
ATOM   3166  C   VAL B 161       5.944   5.449   5.804  1.00 98.79           C  
ATOM   3167  O   VAL B 161       4.768   5.441   5.455  1.00 98.79           O  
ATOM   3168  CB  VAL B 161       7.659   3.670   5.250  1.00 98.79           C  
ATOM   3169  CG1 VAL B 161       6.589   2.586   5.446  1.00 98.79           C  
ATOM   3170  CG2 VAL B 161       8.640   3.184   4.178  1.00 98.79           C  
ATOM   3171  H   VAL B 161       9.010   5.870   4.914  1.00 98.79           H  
ATOM   3172  HA  VAL B 161       6.546   4.865   3.862  1.00 98.79           H  
ATOM   3173  HB  VAL B 161       8.200   3.799   6.188  1.00 98.79           H  
ATOM   3174 HG11 VAL B 161       7.058   1.625   5.657  1.00 98.79           H  
ATOM   3175 HG12 VAL B 161       5.944   2.837   6.288  1.00 98.79           H  
ATOM   3176 HG13 VAL B 161       5.983   2.491   4.546  1.00 98.79           H  
ATOM   3177 HG21 VAL B 161       9.475   3.879   4.087  1.00 98.79           H  
ATOM   3178 HG22 VAL B 161       9.039   2.208   4.455  1.00 98.79           H  
ATOM   3179 HG23 VAL B 161       8.135   3.111   3.215  1.00 98.79           H  
ATOM   3180  N   GLU B 162       6.331   5.908   6.998  1.00 98.52           N  
ATOM   3181  CA  GLU B 162       5.376   6.437   7.981  1.00 98.52           C  
ATOM   3182  C   GLU B 162       4.600   7.629   7.407  1.00 98.52           C  
ATOM   3183  O   GLU B 162       3.379   7.672   7.507  1.00 98.52           O  
ATOM   3184  CB  GLU B 162       6.128   6.842   9.260  1.00 98.52           C  
ATOM   3185  CG  GLU B 162       5.196   7.219  10.425  1.00 98.52           C  
ATOM   3186  CD  GLU B 162       4.350   6.041  10.931  1.00 98.52           C  
ATOM   3187  OE1 GLU B 162       3.250   6.268  11.477  1.00 98.52           O  
ATOM   3188  OE2 GLU B 162       4.808   4.879  10.839  1.00 98.52           O1-
ATOM   3189  H   GLU B 162       7.311   5.877   7.238  1.00 98.52           H  
ATOM   3190  HA  GLU B 162       4.654   5.658   8.225  1.00 98.52           H  
ATOM   3191  HB2 GLU B 162       6.770   7.695   9.039  1.00 98.52           H  
ATOM   3192  HB3 GLU B 162       6.776   6.023   9.573  1.00 98.52           H  
ATOM   3193  HG2 GLU B 162       4.551   8.042  10.118  1.00 98.52           H  
ATOM   3194  HG3 GLU B 162       5.813   7.579  11.249  1.00 98.52           H  
ATOM   3195  N   ALA B 163       5.294   8.557   6.740  1.00 98.76           N  
ATOM   3196  CA  ALA B 163       4.677   9.737   6.142  1.00 98.76           C  
ATOM   3197  C   ALA B 163       3.617   9.367   5.090  1.00 98.76           C  
ATOM   3198  O   ALA B 163       2.525   9.920   5.124  1.00 98.76           O  
ATOM   3199  CB  ALA B 163       5.778  10.628   5.556  1.00 98.76           C  
ATOM   3200  H   ALA B 163       6.289   8.424   6.627  1.00 98.76           H  
ATOM   3201  HA  ALA B 163       4.167  10.295   6.927  1.00 98.76           H  
ATOM   3202  HB1 ALA B 163       5.330  11.538   5.157  1.00 98.76           H  
ATOM   3203  HB2 ALA B 163       6.494  10.898   6.333  1.00 98.76           H  
ATOM   3204  HB3 ALA B 163       6.294  10.109   4.748  1.00 98.76           H  
ATOM   3205  N   ALA B 164       3.892   8.399   4.210  1.00 98.79           N  
ATOM   3206  CA  ALA B 164       2.954   7.962   3.176  1.00 98.79           C  
ATOM   3207  C   ALA B 164       1.628   7.466   3.778  1.00 98.79           C  
ATOM   3208  O   ALA B 164       0.552   7.940   3.404  1.00 98.79           O  
ATOM   3209  CB  ALA B 164       3.629   6.870   2.334  1.00 98.79           C  
ATOM   3210  H   ALA B 164       4.802   7.963   4.232  1.00 98.79           H  
ATOM   3211  HA  ALA B 164       2.724   8.808   2.530  1.00 98.79           H  
ATOM   3212  HB1 ALA B 164       4.565   7.244   1.919  1.00 98.79           H  
ATOM   3213  HB2 ALA B 164       2.969   6.580   1.517  1.00 98.79           H  
ATOM   3214  HB3 ALA B 164       3.843   5.994   2.947  1.00 98.79           H  
ATOM   3215  N   PHE B 165       1.703   6.555   4.755  1.00 98.61           N  
ATOM   3216  CA  PHE B 165       0.515   6.004   5.409  1.00 98.61           C  
ATOM   3217  C   PHE B 165      -0.199   7.034   6.293  1.00 98.61           C  
ATOM   3218  O   PHE B 165      -1.425   7.118   6.256  1.00 98.61           O  
ATOM   3219  CB  PHE B 165       0.889   4.751   6.200  1.00 98.61           C  
ATOM   3220  CG  PHE B 165       1.113   3.523   5.337  1.00 98.61           C  
ATOM   3221  CD1 PHE B 165       0.011   2.803   4.841  1.00 98.61           C  
ATOM   3222  CD2 PHE B 165       2.415   3.090   5.029  1.00 98.61           C  
ATOM   3223  CE1 PHE B 165       0.213   1.663   4.043  1.00 98.61           C  
ATOM   3224  CE2 PHE B 165       2.620   1.950   4.233  1.00 98.61           C  
ATOM   3225  CZ  PHE B 165       1.518   1.230   3.746  1.00 98.61           C  
ATOM   3226  H   PHE B 165       2.615   6.231   5.044  1.00 98.61           H  
ATOM   3227  HA  PHE B 165      -0.193   5.698   4.639  1.00 98.61           H  
ATOM   3228  HB2 PHE B 165       0.078   4.525   6.892  1.00 98.61           H  
ATOM   3229  HB3 PHE B 165       1.783   4.961   6.787  1.00 98.61           H  
ATOM   3230  HD1 PHE B 165      -0.993   3.128   5.071  1.00 98.61           H  
ATOM   3231  HD2 PHE B 165       3.266   3.618   5.432  1.00 98.61           H  
ATOM   3232  HE1 PHE B 165      -0.638   1.122   3.657  1.00 98.61           H  
ATOM   3233  HE2 PHE B 165       3.624   1.615   4.017  1.00 98.61           H  
ATOM   3234  HZ  PHE B 165       1.674   0.348   3.142  1.00 98.61           H  
ATOM   3235  N   GLN B 166       0.536   7.863   7.038  1.00 98.28           N  
ATOM   3236  CA  GLN B 166      -0.054   8.941   7.840  1.00 98.28           C  
ATOM   3237  C   GLN B 166      -0.804   9.948   6.962  1.00 98.28           C  
ATOM   3238  O   GLN B 166      -1.938  10.313   7.276  1.00 98.28           O  
ATOM   3239  CB  GLN B 166       1.045   9.659   8.639  1.00 98.28           C  
ATOM   3240  CG  GLN B 166       1.594   8.809   9.796  1.00 98.28           C  
ATOM   3241  CD  GLN B 166       0.624   8.629  10.953  1.00 98.28           C  
ATOM   3242  NE2 GLN B 166       0.912   7.722  11.854  1.00 98.28           N  
ATOM   3243  OE1 GLN B 166      -0.389   9.293  11.078  1.00 98.28           O  
ATOM   3244  H   GLN B 166       1.540   7.760   7.041  1.00 98.28           H  
ATOM   3245  HA  GLN B 166      -0.779   8.519   8.535  1.00 98.28           H  
ATOM   3246  HB2 GLN B 166       1.864   9.916   7.968  1.00 98.28           H  
ATOM   3247  HB3 GLN B 166       0.650  10.590   9.045  1.00 98.28           H  
ATOM   3248  HG2 GLN B 166       2.492   9.289  10.185  1.00 98.28           H  
ATOM   3249  HG3 GLN B 166       1.869   7.817   9.438  1.00 98.28           H  
ATOM   3250 HE21 GLN B 166       0.275   7.629  12.632  1.00 98.28           H  
ATOM   3251 HE22 GLN B 166       1.753   7.170  11.755  1.00 98.28           H  
ATOM   3252  N   THR B 167      -0.212  10.364   5.839  1.00 98.48           N  
ATOM   3253  CA  THR B 167      -0.825  11.318   4.911  1.00 98.48           C  
ATOM   3254  C   THR B 167      -2.109  10.758   4.309  1.00 98.48           C  
ATOM   3255  O   THR B 167      -3.142  11.418   4.419  1.00 98.48           O  
ATOM   3256  CB  THR B 167       0.170  11.740   3.821  1.00 98.48           C  
ATOM   3257  CG2 THR B 167      -0.440  12.647   2.751  1.00 98.48           C  
ATOM   3258  OG1 THR B 167       1.213  12.490   4.396  1.00 98.48           O  
ATOM   3259  H   THR B 167       0.731  10.062   5.642  1.00 98.48           H  
ATOM   3260  HA  THR B 167      -1.105  12.210   5.471  1.00 98.48           H  
ATOM   3261  HB  THR B 167       0.596  10.851   3.355  1.00 98.48           H  
ATOM   3262  HG1 THR B 167       0.892  13.386   4.524  1.00 98.48           H  
ATOM   3263 HG21 THR B 167      -0.913  13.514   3.211  1.00 98.48           H  
ATOM   3264 HG22 THR B 167      -1.191  12.104   2.176  1.00 98.48           H  
ATOM   3265 HG23 THR B 167       0.339  12.976   2.063  1.00 98.48           H  
ATOM   3266  N   ILE B 168      -2.091   9.542   3.744  1.00 98.34           N  
ATOM   3267  CA  ILE B 168      -3.301   8.983   3.121  1.00 98.34           C  
ATOM   3268  C   ILE B 168      -4.408   8.719   4.151  1.00 98.34           C  
ATOM   3269  O   ILE B 168      -5.566   9.040   3.902  1.00 98.34           O  
ATOM   3270  CB  ILE B 168      -2.982   7.740   2.257  1.00 98.34           C  
ATOM   3271  CG1 ILE B 168      -4.196   7.424   1.362  1.00 98.34           C  
ATOM   3272  CG2 ILE B 168      -2.592   6.515   3.100  1.00 98.34           C  
ATOM   3273  CD1 ILE B 168      -3.950   6.358   0.292  1.00 98.34           C  
ATOM   3274  H   ILE B 168      -1.227   9.020   3.703  1.00 98.34           H  
ATOM   3275  HA  ILE B 168      -3.688   9.747   2.448  1.00 98.34           H  
ATOM   3276  HB  ILE B 168      -2.141   7.988   1.609  1.00 98.34           H  
ATOM   3277 HG12 ILE B 168      -5.029   7.100   1.986  1.00 98.34           H  
ATOM   3278 HG13 ILE B 168      -4.496   8.339   0.851  1.00 98.34           H  
ATOM   3279 HG21 ILE B 168      -1.803   6.804   3.796  1.00 98.34           H  
ATOM   3280 HG22 ILE B 168      -2.203   5.723   2.461  1.00 98.34           H  
ATOM   3281 HG23 ILE B 168      -3.449   6.131   3.654  1.00 98.34           H  
ATOM   3282 HD11 ILE B 168      -4.868   6.209  -0.277  1.00 98.34           H  
ATOM   3283 HD12 ILE B 168      -3.174   6.705  -0.390  1.00 98.34           H  
ATOM   3284 HD13 ILE B 168      -3.664   5.407   0.742  1.00 98.34           H  
ATOM   3285  N   LEU B 169      -4.080   8.199   5.339  1.00 98.02           N  
ATOM   3286  CA  LEU B 169      -5.078   7.925   6.379  1.00 98.02           C  
ATOM   3287  C   LEU B 169      -5.679   9.215   6.949  1.00 98.02           C  
ATOM   3288  O   LEU B 169      -6.881   9.268   7.212  1.00 98.02           O  
ATOM   3289  CB  LEU B 169      -4.447   7.072   7.489  1.00 98.02           C  
ATOM   3290  CG  LEU B 169      -4.085   5.635   7.071  1.00 98.02           C  
ATOM   3291  CD1 LEU B 169      -3.231   4.971   8.153  1.00 98.02           C  
ATOM   3292  CD2 LEU B 169      -5.332   4.775   6.854  1.00 98.02           C  
ATOM   3293  H   LEU B 169      -3.114   7.962   5.519  1.00 98.02           H  
ATOM   3294  HA  LEU B 169      -5.909   7.375   5.937  1.00 98.02           H  
ATOM   3295  HB2 LEU B 169      -5.148   7.018   8.321  1.00 98.02           H  
ATOM   3296  HB3 LEU B 169      -3.547   7.581   7.835  1.00 98.02           H  
ATOM   3297  HG  LEU B 169      -3.516   5.643   6.141  1.00 98.02           H  
ATOM   3298 HD11 LEU B 169      -2.309   5.538   8.282  1.00 98.02           H  
ATOM   3299 HD12 LEU B 169      -3.774   4.938   9.097  1.00 98.02           H  
ATOM   3300 HD13 LEU B 169      -2.965   3.960   7.845  1.00 98.02           H  
ATOM   3301 HD21 LEU B 169      -5.922   4.734   7.770  1.00 98.02           H  
ATOM   3302 HD22 LEU B 169      -5.032   3.766   6.573  1.00 98.02           H  
ATOM   3303 HD23 LEU B 169      -5.937   5.185   6.045  1.00 98.02           H  
ATOM   3304  N   THR B 170      -4.872  10.269   7.085  1.00 97.74           N  
ATOM   3305  CA  THR B 170      -5.348  11.600   7.487  1.00 97.74           C  
ATOM   3306  C   THR B 170      -6.257  12.215   6.422  1.00 97.74           C  
ATOM   3307  O   THR B 170      -7.278  12.815   6.755  1.00 97.74           O  
ATOM   3308  CB  THR B 170      -4.166  12.540   7.763  1.00 97.74           C  
ATOM   3309  CG2 THR B 170      -4.604  13.939   8.199  1.00 97.74           C  
ATOM   3310  OG1 THR B 170      -3.379  12.031   8.808  1.00 97.74           O  
ATOM   3311  H   THR B 170      -3.892  10.152   6.872  1.00 97.74           H  
ATOM   3312  HA  THR B 170      -5.926  11.505   8.406  1.00 97.74           H  
ATOM   3313  HB  THR B 170      -3.550  12.629   6.868  1.00 97.74           H  
ATOM   3314  HG1 THR B 170      -2.845  11.322   8.442  1.00 97.74           H  
ATOM   3315 HG21 THR B 170      -5.314  13.868   9.023  1.00 97.74           H  
ATOM   3316 HG22 THR B 170      -3.730  14.503   8.525  1.00 97.74           H  
ATOM   3317 HG23 THR B 170      -5.067  14.457   7.359  1.00 97.74           H  
ATOM   3318  N   GLU B 171      -5.922  12.060   5.140  1.00 96.93           N  
ATOM   3319  CA  GLU B 171      -6.744  12.537   4.023  1.00 96.93           C  
ATOM   3320  C   GLU B 171      -8.109  11.830   3.988  1.00 96.93           C  
ATOM   3321  O   GLU B 171      -9.148  12.495   3.965  1.00 96.93           O  
ATOM   3322  CB  GLU B 171      -5.943  12.367   2.722  1.00 96.93           C  
ATOM   3323  CG  GLU B 171      -6.637  13.017   1.521  1.00 96.93           C  
ATOM   3324  CD  GLU B 171      -5.813  12.958   0.220  1.00 96.93           C  
ATOM   3325  OE1 GLU B 171      -6.391  13.357  -0.811  1.00 96.93           O  
ATOM   3326  OE2 GLU B 171      -4.629  12.532   0.241  1.00 96.93           O1-
ATOM   3327  H   GLU B 171      -5.062  11.583   4.911  1.00 96.93           H  
ATOM   3328  HA  GLU B 171      -6.939  13.601   4.158  1.00 96.93           H  
ATOM   3329  HB2 GLU B 171      -5.786  11.306   2.524  1.00 96.93           H  
ATOM   3330  HB3 GLU B 171      -4.972  12.843   2.857  1.00 96.93           H  
ATOM   3331  HG2 GLU B 171      -6.839  14.060   1.764  1.00 96.93           H  
ATOM   3332  HG3 GLU B 171      -7.594  12.519   1.360  1.00 96.93           H  
ATOM   3333  N   ILE B 172      -8.118  10.497   4.118  1.00 96.09           N  
ATOM   3334  CA  ILE B 172      -9.348   9.698   4.234  1.00 96.09           C  
ATOM   3335  C   ILE B 172     -10.169  10.156   5.440  1.00 96.09           C  
ATOM   3336  O   ILE B 172     -11.372  10.385   5.318  1.00 96.09           O  
ATOM   3337  CB  ILE B 172      -9.017   8.193   4.349  1.00 96.09           C  
ATOM   3338  CG1 ILE B 172      -8.341   7.669   3.066  1.00 96.09           C  
ATOM   3339  CG2 ILE B 172     -10.286   7.356   4.602  1.00 96.09           C  
ATOM   3340  CD1 ILE B 172      -7.578   6.361   3.289  1.00 96.09           C  
ATOM   3341  H   ILE B 172      -7.229  10.018   4.118  1.00 96.09           H  
ATOM   3342  HA  ILE B 172      -9.956   9.854   3.344  1.00 96.09           H  
ATOM   3343  HB  ILE B 172      -8.337   8.056   5.190  1.00 96.09           H  
ATOM   3344 HG12 ILE B 172      -7.630   8.402   2.684  1.00 96.09           H  
ATOM   3345 HG13 ILE B 172      -9.091   7.519   2.290  1.00 96.09           H  
ATOM   3346 HG21 ILE B 172     -10.022   6.304   4.713  1.00 96.09           H  
ATOM   3347 HG22 ILE B 172     -10.980   7.469   3.769  1.00 96.09           H  
ATOM   3348 HG23 ILE B 172     -10.786   7.662   5.520  1.00 96.09           H  
ATOM   3349 HD11 ILE B 172      -6.884   6.467   4.123  1.00 96.09           H  
ATOM   3350 HD12 ILE B 172      -7.002   6.142   2.391  1.00 96.09           H  
ATOM   3351 HD13 ILE B 172      -8.264   5.537   3.485  1.00 96.09           H  
ATOM   3352  N   TYR B 173      -9.535  10.332   6.602  1.00 95.06           N  
ATOM   3353  CA  TYR B 173     -10.218  10.792   7.809  1.00 95.06           C  
ATOM   3354  C   TYR B 173     -10.900  12.140   7.615  1.00 95.06           C  
ATOM   3355  O   TYR B 173     -12.064  12.288   7.985  1.00 95.06           O  
ATOM   3356  CB  TYR B 173      -9.232  10.861   8.974  1.00 95.06           C  
ATOM   3357  CG  TYR B 173      -9.780  11.583  10.186  1.00 95.06           C  
ATOM   3358  CD1 TYR B 173      -9.305  12.870  10.501  1.00 95.06           C  
ATOM   3359  CD2 TYR B 173     -10.805  11.002  10.956  1.00 95.06           C  
ATOM   3360  CE1 TYR B 173      -9.833  13.571  11.599  1.00 95.06           C  
ATOM   3361  CE2 TYR B 173     -11.344  11.714  12.043  1.00 95.06           C  
ATOM   3362  CZ  TYR B 173     -10.851  12.988  12.379  1.00 95.06           C  
ATOM   3363  OH  TYR B 173     -11.362  13.652  13.448  1.00 95.06           O  
ATOM   3364  H   TYR B 173      -8.550  10.115   6.655  1.00 95.06           H  
ATOM   3365  HA  TYR B 173     -11.005  10.081   8.062  1.00 95.06           H  
ATOM   3366  HB2 TYR B 173      -8.972   9.841   9.259  1.00 95.06           H  
ATOM   3367  HB3 TYR B 173      -8.317  11.358   8.651  1.00 95.06           H  
ATOM   3368  HD1 TYR B 173      -8.524  13.324   9.909  1.00 95.06           H  
ATOM   3369  HD2 TYR B 173     -11.181  10.019  10.713  1.00 95.06           H  
ATOM   3370  HE1 TYR B 173      -9.456  14.553  11.842  1.00 95.06           H  
ATOM   3371  HE2 TYR B 173     -12.141  11.297  12.640  1.00 95.06           H  
ATOM   3372  HH  TYR B 173     -10.845  14.443  13.618  1.00 95.06           H  
ATOM   3373  N   ARG B 174     -10.222  13.115   7.004  1.00 94.38           N  
ATOM   3374  CA  ARG B 174     -10.806  14.437   6.739  1.00 94.38           C  
ATOM   3375  C   ARG B 174     -12.032  14.337   5.836  1.00 94.38           C  
ATOM   3376  O   ARG B 174     -13.049  14.946   6.146  1.00 94.38           O  
ATOM   3377  CB  ARG B 174      -9.742  15.358   6.138  1.00 94.38           C  
ATOM   3378  CG  ARG B 174      -8.720  15.782   7.201  1.00 94.38           C  
ATOM   3379  CD  ARG B 174      -7.586  16.556   6.534  1.00 94.38           C  
ATOM   3380  NE  ARG B 174      -6.555  16.937   7.513  1.00 94.38           N  
ATOM   3381  CZ  ARG B 174      -5.369  17.439   7.228  1.00 94.38           C  
ATOM   3382  NH1 ARG B 174      -5.009  17.711   6.002  1.00 94.38           N1+
ATOM   3383  NH2 ARG B 174      -4.515  17.669   8.185  1.00 94.38           N  
ATOM   3384  H   ARG B 174      -9.274  12.924   6.712  1.00 94.38           H  
ATOM   3385  HA  ARG B 174     -11.160  14.871   7.674  1.00 94.38           H  
ATOM   3386  HB2 ARG B 174     -10.223  16.252   5.742  1.00 94.38           H  
ATOM   3387  HB3 ARG B 174      -9.239  14.846   5.317  1.00 94.38           H  
ATOM   3388  HG2 ARG B 174      -9.210  16.414   7.941  1.00 94.38           H  
ATOM   3389  HG3 ARG B 174      -8.311  14.909   7.708  1.00 94.38           H  
ATOM   3390  HD2 ARG B 174      -7.995  17.449   6.061  1.00 94.38           H  
ATOM   3391  HD3 ARG B 174      -7.142  15.918   5.770  1.00 94.38           H  
ATOM   3392  HE  ARG B 174      -6.754  16.742   8.483  1.00 94.38           H  
ATOM   3393 HH11 ARG B 174      -4.081  18.052   5.796  1.00 94.38           H  
ATOM   3394 HH12 ARG B 174      -5.650  17.491   5.252  1.00 94.38           H  
ATOM   3395 HH21 ARG B 174      -3.592  18.024   7.982  1.00 94.38           H  
ATOM   3396 HH22 ARG B 174      -4.764  17.434   9.135  1.00 94.38           H  
ATOM   3397  N   ILE B 175     -11.978  13.519   4.785  1.00 91.33           N  
ATOM   3398  CA  ILE B 175     -13.113  13.315   3.871  1.00 91.33           C  
ATOM   3399  C   ILE B 175     -14.280  12.617   4.585  1.00 91.33           C  
ATOM   3400  O   ILE B 175     -15.427  13.052   4.478  1.00 91.33           O  
ATOM   3401  CB  ILE B 175     -12.640  12.538   2.621  1.00 91.33           C  
ATOM   3402  CG1 ILE B 175     -11.687  13.428   1.788  1.00 91.33           C  
ATOM   3403  CG2 ILE B 175     -13.831  12.084   1.752  1.00 91.33           C  
ATOM   3404  CD1 ILE B 175     -10.864  12.643   0.765  1.00 91.33           C  
ATOM   3405  H   ILE B 175     -11.106  13.047   4.591  1.00 91.33           H  
ATOM   3406  HA  ILE B 175     -13.480  14.288   3.548  1.00 91.33           H  
ATOM   3407  HB  ILE B 175     -12.098  11.650   2.949  1.00 91.33           H  
ATOM   3408 HG12 ILE B 175     -12.262  14.197   1.272  1.00 91.33           H  
ATOM   3409 HG13 ILE B 175     -10.976  13.931   2.443  1.00 91.33           H  
ATOM   3410 HG21 ILE B 175     -14.423  12.950   1.457  1.00 91.33           H  
ATOM   3411 HG22 ILE B 175     -13.471  11.573   0.859  1.00 91.33           H  
ATOM   3412 HG23 ILE B 175     -14.456  11.378   2.301  1.00 91.33           H  
ATOM   3413 HD11 ILE B 175     -10.281  11.891   1.296  1.00 91.33           H  
ATOM   3414 HD12 ILE B 175     -11.503  12.165   0.023  1.00 91.33           H  
ATOM   3415 HD13 ILE B 175     -10.180  13.320   0.254  1.00 91.33           H  
ATOM   3416  N   VAL B 176     -14.005  11.547   5.334  1.00 87.95           N  
ATOM   3417  CA  VAL B 176     -15.039  10.757   6.023  1.00 87.95           C  
ATOM   3418  C   VAL B 176     -15.677  11.546   7.171  1.00 87.95           C  
ATOM   3419  O   VAL B 176     -16.900  11.549   7.307  1.00 87.95           O  
ATOM   3420  CB  VAL B 176     -14.457   9.412   6.507  1.00 87.95           C  
ATOM   3421  CG1 VAL B 176     -15.451   8.626   7.374  1.00 87.95           C  
ATOM   3422  CG2 VAL B 176     -14.096   8.509   5.318  1.00 87.95           C  
ATOM   3423  H   VAL B 176     -13.047  11.228   5.374  1.00 87.95           H  
ATOM   3424  HA  VAL B 176     -15.838  10.539   5.315  1.00 87.95           H  
ATOM   3425  HB  VAL B 176     -13.560   9.600   7.096  1.00 87.95           H  
ATOM   3426 HG11 VAL B 176     -15.025   7.657   7.636  1.00 87.95           H  
ATOM   3427 HG12 VAL B 176     -15.656   9.168   8.297  1.00 87.95           H  
ATOM   3428 HG13 VAL B 176     -16.383   8.478   6.830  1.00 87.95           H  
ATOM   3429 HG21 VAL B 176     -13.616   7.598   5.678  1.00 87.95           H  
ATOM   3430 HG22 VAL B 176     -14.992   8.246   4.757  1.00 87.95           H  
ATOM   3431 HG23 VAL B 176     -13.400   9.013   4.647  1.00 87.95           H  
ATOM   3432  N   SER B 177     -14.881  12.246   7.980  1.00 87.41           N  
ATOM   3433  CA  SER B 177     -15.380  13.039   9.114  1.00 87.41           C  
ATOM   3434  C   SER B 177     -16.197  14.253   8.666  1.00 87.41           C  
ATOM   3435  O   SER B 177     -17.222  14.551   9.279  1.00 87.41           O  
ATOM   3436  CB  SER B 177     -14.232  13.480  10.030  1.00 87.41           C  
ATOM   3437  OG  SER B 177     -13.288  14.256   9.325  1.00 87.41           O  
ATOM   3438  H   SER B 177     -13.886  12.228   7.808  1.00 87.41           H  
ATOM   3439  HA  SER B 177     -16.044  12.409   9.706  1.00 87.41           H  
ATOM   3440  HB2 SER B 177     -14.638  14.069  10.852  1.00 87.41           H  
ATOM   3441  HB3 SER B 177     -13.739  12.600  10.443  1.00 87.41           H  
ATOM   3442  HG  SER B 177     -12.734  13.639   8.840  1.00 87.41           H  
ATOM   3443  N   GLN B 178     -15.814  14.913   7.567  1.00 85.77           N  
ATOM   3444  CA  GLN B 178     -16.599  16.006   6.986  1.00 85.77           C  
ATOM   3445  C   GLN B 178     -17.973  15.530   6.499  1.00 85.77           C  
ATOM   3446  O   GLN B 178     -18.971  16.179   6.808  1.00 85.77           O  
ATOM   3447  CB  GLN B 178     -15.821  16.662   5.840  1.00 85.77           C  
ATOM   3448  CG  GLN B 178     -14.700  17.574   6.361  1.00 85.77           C  
ATOM   3449  CD  GLN B 178     -13.803  18.104   5.246  1.00 85.77           C  
ATOM   3450  NE2 GLN B 178     -12.819  18.915   5.571  1.00 85.77           N  
ATOM   3451  OE1 GLN B 178     -13.964  17.841   4.068  1.00 85.77           O  
ATOM   3452  H   GLN B 178     -14.933  14.672   7.136  1.00 85.77           H  
ATOM   3453  HA  GLN B 178     -16.783  16.756   7.756  1.00 85.77           H  
ATOM   3454  HB2 GLN B 178     -16.503  17.271   5.247  1.00 85.77           H  
ATOM   3455  HB3 GLN B 178     -15.407  15.887   5.194  1.00 85.77           H  
ATOM   3456  HG2 GLN B 178     -14.083  17.040   7.083  1.00 85.77           H  
ATOM   3457  HG3 GLN B 178     -15.149  18.424   6.876  1.00 85.77           H  
ATOM   3458 HE21 GLN B 178     -12.641  19.144   6.538  1.00 85.77           H  
ATOM   3459 HE22 GLN B 178     -12.265  19.246   4.794  1.00 85.77           H  
ATOM   3460  N   LYS B 179     -18.041  14.375   5.819  1.00 82.22           N  
ATOM   3461  CA  LYS B 179     -19.314  13.770   5.381  1.00 82.22           C  
ATOM   3462  C   LYS B 179     -20.220  13.407   6.563  1.00 82.22           C  
ATOM   3463  O   LYS B 179     -21.397  13.741   6.580  1.00 82.22           O  
ATOM   3464  CB  LYS B 179     -19.045  12.544   4.495  1.00 82.22           C  
ATOM   3465  CG  LYS B 179     -18.543  12.947   3.100  1.00 82.22           C  
ATOM   3466  CD  LYS B 179     -18.278  11.715   2.226  1.00 82.22           C  
ATOM   3467  CE  LYS B 179     -17.822  12.164   0.832  1.00 82.22           C  
ATOM   3468  NZ  LYS B 179     -17.587  11.015  -0.077  1.00 82.22           N1+
ATOM   3469  H   LYS B 179     -17.177  13.907   5.584  1.00 82.22           H  
ATOM   3470  HA  LYS B 179     -19.878  14.500   4.801  1.00 82.22           H  
ATOM   3471  HB2 LYS B 179     -18.316  11.893   4.979  1.00 82.22           H  
ATOM   3472  HB3 LYS B 179     -19.976  11.990   4.377  1.00 82.22           H  
ATOM   3473  HG2 LYS B 179     -17.626  13.530   3.189  1.00 82.22           H  
ATOM   3474  HG3 LYS B 179     -19.300  13.568   2.621  1.00 82.22           H  
ATOM   3475  HD2 LYS B 179     -17.503  11.107   2.692  1.00 82.22           H  
ATOM   3476  HD3 LYS B 179     -19.196  11.132   2.145  1.00 82.22           H  
ATOM   3477  HE2 LYS B 179     -16.910  12.751   0.939  1.00 82.22           H  
ATOM   3478  HE3 LYS B 179     -18.588  12.817   0.414  1.00 82.22           H  
ATOM   3479  HZ1 LYS B 179     -18.430  10.472  -0.195  1.00 82.22           H  
ATOM   3480  HZ2 LYS B 179     -17.300  11.329  -0.994  1.00 82.22           H  
ATOM   3481  HZ3 LYS B 179     -16.857  10.419   0.285  1.00 82.22           H  
ATOM   3482  N   GLN B 180     -19.663  12.822   7.625  1.00 78.44           N  
ATOM   3483  CA  GLN B 180     -20.449  12.522   8.830  1.00 78.44           C  
ATOM   3484  C   GLN B 180     -21.010  13.780   9.511  1.00 78.44           C  
ATOM   3485  O   GLN B 180     -22.085  13.733  10.110  1.00 78.44           O  
ATOM   3486  CB  GLN B 180     -19.588  11.750   9.833  1.00 78.44           C  
ATOM   3487  CG  GLN B 180     -19.342  10.305   9.389  1.00 78.44           C  
ATOM   3488  CD  GLN B 180     -18.529   9.517  10.407  1.00 78.44           C  
ATOM   3489  NE2 GLN B 180     -18.312   8.243  10.174  1.00 78.44           N  
ATOM   3490  OE1 GLN B 180     -18.096  10.001  11.440  1.00 78.44           O  
ATOM   3491  H   GLN B 180     -18.691  12.554   7.576  1.00 78.44           H  
ATOM   3492  HA  GLN B 180     -21.305  11.910   8.547  1.00 78.44           H  
ATOM   3493  HB2 GLN B 180     -18.635  12.263   9.970  1.00 78.44           H  
ATOM   3494  HB3 GLN B 180     -20.107  11.726  10.791  1.00 78.44           H  
ATOM   3495  HG2 GLN B 180     -18.816  10.289   8.434  1.00 78.44           H  
ATOM   3496  HG3 GLN B 180     -20.302   9.806   9.252  1.00 78.44           H  
ATOM   3497 HE21 GLN B 180     -17.778   7.754  10.878  1.00 78.44           H  
ATOM   3498 HE22 GLN B 180     -18.680   7.813   9.337  1.00 78.44           H  
ATOM   3499  N   MET B 181     -20.292  14.904   9.450  1.00 76.55           N  
ATOM   3500  CA  MET B 181     -20.774  16.176   9.986  1.00 76.55           C  
ATOM   3501  C   MET B 181     -21.867  16.810   9.121  1.00 76.55           C  
ATOM   3502  O   MET B 181     -22.786  17.405   9.686  1.00 76.55           O  
ATOM   3503  CB  MET B 181     -19.609  17.157  10.151  1.00 76.55           C  
ATOM   3504  CG  MET B 181     -18.713  16.811  11.340  1.00 76.55           C  
ATOM   3505  SD  MET B 181     -17.418  18.054  11.597  1.00 76.55           S  
ATOM   3506  CE  MET B 181     -17.050  17.767  13.344  1.00 76.55           C  
ATOM   3507  H   MET B 181     -19.404  14.885   8.969  1.00 76.55           H  
ATOM   3508  HA  MET B 181     -21.217  16.001  10.966  1.00 76.55           H  
ATOM   3509  HB2 MET B 181     -20.015  18.155  10.322  1.00 76.55           H  
ATOM   3510  HB3 MET B 181     -19.011  17.186   9.240  1.00 76.55           H  
ATOM   3511  HG2 MET B 181     -18.252  15.835  11.188  1.00 76.55           H  
ATOM   3512  HG3 MET B 181     -19.335  16.765  12.234  1.00 76.55           H  
ATOM   3513  HE1 MET B 181     -16.712  16.739  13.478  1.00 76.55           H  
ATOM   3514  HE2 MET B 181     -16.261  18.447  13.663  1.00 76.55           H  
ATOM   3515  HE3 MET B 181     -17.943  17.940  13.944  1.00 76.55           H  
ATOM   3516  N   SER B 182     -21.791  16.703   7.788  1.00 75.76           N  
ATOM   3517  CA  SER B 182     -22.848  17.200   6.896  1.00 75.76           C  
ATOM   3518  C   SER B 182     -24.139  16.402   7.054  1.00 75.76           C  
ATOM   3519  O   SER B 182     -25.190  17.002   7.261  1.00 75.76           O  
ATOM   3520  CB  SER B 182     -22.402  17.229   5.428  1.00 75.76           C  
ATOM   3521  OG  SER B 182     -21.891  15.993   4.972  1.00 75.76           O  
ATOM   3522  H   SER B 182     -21.024  16.203   7.362  1.00 75.76           H  
ATOM   3523  HA  SER B 182     -23.083  18.227   7.177  1.00 75.76           H  
ATOM   3524  HB2 SER B 182     -21.618  17.979   5.322  1.00 75.76           H  
ATOM   3525  HB3 SER B 182     -23.243  17.523   4.801  1.00 75.76           H  
ATOM   3526  HG  SER B 182     -22.598  15.352   4.866  1.00 75.76           H  
ATOM   3527  N   ASP B 183     -24.049  15.071   7.088  1.00 73.75           N  
ATOM   3528  CA  ASP B 183     -25.224  14.192   7.155  1.00 73.75           C  
ATOM   3529  C   ASP B 183     -25.996  14.376   8.474  1.00 73.75           C  
ATOM   3530  O   ASP B 183     -27.227  14.358   8.510  1.00 73.75           O  
ATOM   3531  CB  ASP B 183     -24.775  12.727   7.009  1.00 73.75           C  
ATOM   3532  CG  ASP B 183     -24.092  12.385   5.675  1.00 73.75           C  
ATOM   3533  OD1 ASP B 183     -24.059  13.249   4.770  1.00 73.75           O  
ATOM   3534  OD2 ASP B 183     -23.549  11.257   5.602  1.00 73.75           O1-
ATOM   3535  H   ASP B 183     -23.171  14.640   6.837  1.00 73.75           H  
ATOM   3536  HA  ASP B 183     -25.898  14.429   6.332  1.00 73.75           H  
ATOM   3537  HB2 ASP B 183     -25.651  12.087   7.115  1.00 73.75           H  
ATOM   3538  HB3 ASP B 183     -24.090  12.488   7.823  1.00 73.75           H  
ATOM   3539  N   ARG B 184     -25.279  14.624   9.581  1.00 71.24           N  
ATOM   3540  CA  ARG B 184     -25.903  14.948  10.876  1.00 71.24           C  
ATOM   3541  C   ARG B 184     -26.651  16.281  10.848  1.00 71.24           C  
ATOM   3542  O   ARG B 184     -27.711  16.382  11.453  1.00 71.24           O  
ATOM   3543  CB  ARG B 184     -24.857  14.946  11.996  1.00 71.24           C  
ATOM   3544  CG  ARG B 184     -24.444  13.521  12.381  1.00 71.24           C  
ATOM   3545  CD  ARG B 184     -23.374  13.578  13.474  1.00 71.24           C  
ATOM   3546  NE  ARG B 184     -22.859  12.235  13.794  1.00 71.24           N  
ATOM   3547  CZ  ARG B 184     -22.042  11.927  14.783  1.00 71.24           C  
ATOM   3548  NH1 ARG B 184     -21.643  12.819  15.648  1.00 71.24           N1+
ATOM   3549  NH2 ARG B 184     -21.605  10.707  14.921  1.00 71.24           N  
ATOM   3550  H   ARG B 184     -24.273  14.614   9.490  1.00 71.24           H  
ATOM   3551  HA  ARG B 184     -26.670  14.205  11.097  1.00 71.24           H  
ATOM   3552  HB2 ARG B 184     -25.284  15.427  12.876  1.00 71.24           H  
ATOM   3553  HB3 ARG B 184     -23.984  15.518  11.679  1.00 71.24           H  
ATOM   3554  HG2 ARG B 184     -25.315  12.982  12.755  1.00 71.24           H  
ATOM   3555  HG3 ARG B 184     -24.057  12.995  11.508  1.00 71.24           H  
ATOM   3556  HD2 ARG B 184     -23.812  14.036  14.360  1.00 71.24           H  
ATOM   3557  HD3 ARG B 184     -22.551  14.198  13.118  1.00 71.24           H  
ATOM   3558  HE  ARG B 184     -23.122  11.499  13.154  1.00 71.24           H  
ATOM   3559 HH11 ARG B 184     -22.009  13.756  15.555  1.00 71.24           H  
ATOM   3560 HH12 ARG B 184     -21.035  12.566  16.413  1.00 71.24           H  
ATOM   3561 HH21 ARG B 184     -21.863  10.008  14.239  1.00 71.24           H  
ATOM   3562 HH22 ARG B 184     -20.959  10.470  15.661  1.00 71.24           H  
ATOM   3563  N   ARG B 185     -26.124  17.293  10.149  1.00 68.17           N  
ATOM   3564  CA  ARG B 185     -26.776  18.610  10.045  1.00 68.17           C  
ATOM   3565  C   ARG B 185     -28.043  18.562   9.198  1.00 68.17           C  
ATOM   3566  O   ARG B 185     -29.010  19.228   9.551  1.00 68.17           O  
ATOM   3567  CB  ARG B 185     -25.807  19.652   9.477  1.00 68.17           C  
ATOM   3568  CG  ARG B 185     -24.734  20.061  10.490  1.00 68.17           C  
ATOM   3569  CD  ARG B 185     -23.777  21.050   9.820  1.00 68.17           C  
ATOM   3570  NE  ARG B 185     -22.700  21.466  10.735  1.00 68.17           N  
ATOM   3571  CZ  ARG B 185     -21.835  22.439  10.518  1.00 68.17           C  
ATOM   3572  NH1 ARG B 185     -21.882  23.172   9.440  1.00 68.17           N1+
ATOM   3573  NH2 ARG B 185     -20.896  22.693  11.386  1.00 68.17           N  
ATOM   3574  H   ARG B 185     -25.308  17.101   9.585  1.00 68.17           H  
ATOM   3575  HA  ARG B 185     -27.111  18.923  11.034  1.00 68.17           H  
ATOM   3576  HB2 ARG B 185     -25.337  19.259   8.575  1.00 68.17           H  
ATOM   3577  HB3 ARG B 185     -26.374  20.541   9.202  1.00 68.17           H  
ATOM   3578  HG2 ARG B 185     -25.210  20.535  11.348  1.00 68.17           H  
ATOM   3579  HG3 ARG B 185     -24.184  19.184  10.830  1.00 68.17           H  
ATOM   3580  HD2 ARG B 185     -23.341  20.569   8.944  1.00 68.17           H  
ATOM   3581  HD3 ARG B 185     -24.352  21.918   9.499  1.00 68.17           H  
ATOM   3582  HE  ARG B 185     -22.604  20.922  11.581  1.00 68.17           H  
ATOM   3583 HH11 ARG B 185     -22.597  22.962   8.758  1.00 68.17           H  
ATOM   3584 HH12 ARG B 185     -21.208  23.904   9.268  1.00 68.17           H  
ATOM   3585 HH21 ARG B 185     -20.827  22.133  12.224  1.00 68.17           H  
ATOM   3586 HH22 ARG B 185     -20.223  23.424  11.203  1.00 68.17           H  
ATOM   3587  N   GLU B 186     -28.052  17.787   8.115  1.00 65.06           N  
ATOM   3588  CA  GLU B 186     -29.249  17.628   7.278  1.00 65.06           C  
ATOM   3589  C   GLU B 186     -30.369  16.887   8.021  1.00 65.06           C  
ATOM   3590  O   GLU B 186     -31.528  17.301   7.950  1.00 65.06           O  
ATOM   3591  CB  GLU B 186     -28.892  16.928   5.957  1.00 65.06           C  
ATOM   3592  CG  GLU B 186     -28.096  17.867   5.033  1.00 65.06           C  
ATOM   3593  CD  GLU B 186     -27.819  17.288   3.635  1.00 65.06           C  
ATOM   3594  OE1 GLU B 186     -27.197  18.031   2.839  1.00 65.06           O  
ATOM   3595  OE2 GLU B 186     -28.237  16.143   3.358  1.00 65.06           O1-
ATOM   3596  H   GLU B 186     -27.209  17.301   7.843  1.00 65.06           H  
ATOM   3597  HA  GLU B 186     -29.650  18.612   7.035  1.00 65.06           H  
ATOM   3598  HB2 GLU B 186     -28.317  16.025   6.161  1.00 65.06           H  
ATOM   3599  HB3 GLU B 186     -29.820  16.652   5.455  1.00 65.06           H  
ATOM   3600  HG2 GLU B 186     -28.656  18.795   4.920  1.00 65.06           H  
ATOM   3601  HG3 GLU B 186     -27.147  18.111   5.510  1.00 65.06           H  
ATOM   3602  N   ASN B 187     -30.031  15.869   8.820  1.00 59.59           N  
ATOM   3603  CA  ASN B 187     -31.024  15.158   9.628  1.00 59.59           C  
ATOM   3604  C   ASN B 187     -31.577  16.004  10.790  1.00 59.59           C  
ATOM   3605  O   ASN B 187     -32.784  15.968  11.026  1.00 59.59           O  
ATOM   3606  CB  ASN B 187     -30.438  13.814  10.088  1.00 59.59           C  
ATOM   3607  CG  ASN B 187     -30.446  12.766   8.984  1.00 59.59           C  
ATOM   3608  ND2 ASN B 187     -29.661  11.724   9.117  1.00 59.59           N  
ATOM   3609  OD1 ASN B 187     -31.175  12.828   8.011  1.00 59.59           O  
ATOM   3610  H   ASN B 187     -29.080  15.529   8.797  1.00 59.59           H  
ATOM   3611  HA  ASN B 187     -31.887  14.950   8.996  1.00 59.59           H  
ATOM   3612  HB2 ASN B 187     -29.423  13.961  10.456  1.00 59.59           H  
ATOM   3613  HB3 ASN B 187     -31.046  13.425  10.904  1.00 59.59           H  
ATOM   3614 HD21 ASN B 187     -29.663  11.094   8.328  1.00 59.59           H  
ATOM   3615 HD22 ASN B 187     -28.970  11.703   9.853  1.00 59.59           H  
ATOM   3616  N   ASP B 188     -30.756  16.818  11.465  1.00 60.66           N  
ATOM   3617  CA  ASP B 188     -31.236  17.706  12.541  1.00 60.66           C  
ATOM   3618  C   ASP B 188     -32.021  18.930  12.021  1.00 60.66           C  
ATOM   3619  O   ASP B 188     -32.793  19.531  12.770  1.00 60.66           O  
ATOM   3620  CB  ASP B 188     -30.062  18.153  13.433  1.00 60.66           C  
ATOM   3621  CG  ASP B 188     -29.609  17.120  14.479  1.00 60.66           C  
ATOM   3622  OD1 ASP B 188     -30.347  16.142  14.739  1.00 60.66           O  
ATOM   3623  OD2 ASP B 188     -28.522  17.347  15.062  1.00 60.66           O1-
ATOM   3624  H   ASP B 188     -29.762  16.765  11.293  1.00 60.66           H  
ATOM   3625  HA  ASP B 188     -31.936  17.150  13.164  1.00 60.66           H  
ATOM   3626  HB2 ASP B 188     -29.218  18.433  12.803  1.00 60.66           H  
ATOM   3627  HB3 ASP B 188     -30.365  19.045  13.981  1.00 60.66           H  
ATOM   3628  N   MET B 189     -31.871  19.308  10.743  1.00 52.76           N  
ATOM   3629  CA  MET B 189     -32.670  20.374  10.118  1.00 52.76           C  
ATOM   3630  C   MET B 189     -34.000  19.893   9.525  1.00 52.76           C  
ATOM   3631  O   MET B 189     -34.748  20.722   9.002  1.00 52.76           O  
ATOM   3632  CB  MET B 189     -31.849  21.174   9.093  1.00 52.76           C  
ATOM   3633  CG  MET B 189     -30.914  22.172   9.784  1.00 52.76           C  
ATOM   3634  SD  MET B 189     -30.114  23.376   8.678  1.00 52.76           S  
ATOM   3635  CE  MET B 189     -31.489  24.512   8.345  1.00 52.76           C  
ATOM   3636  H   MET B 189     -31.198  18.812  10.177  1.00 52.76           H  
ATOM   3637  HA  MET B 189     -32.965  21.073  10.901  1.00 52.76           H  
ATOM   3638  HB2 MET B 189     -32.522  21.743   8.452  1.00 52.76           H  
ATOM   3639  HB3 MET B 189     -31.274  20.497   8.461  1.00 52.76           H  
ATOM   3640  HG2 MET B 189     -30.136  21.605  10.295  1.00 52.76           H  
ATOM   3641  HG3 MET B 189     -31.475  22.724  10.539  1.00 52.76           H  
ATOM   3642  HE1 MET B 189     -32.290  23.978   7.834  1.00 52.76           H  
ATOM   3643  HE2 MET B 189     -31.866  24.916   9.285  1.00 52.76           H  
ATOM   3644  HE3 MET B 189     -31.140  25.327   7.711  1.00 52.76           H  
TER    3645      MET B 189                                                      
END
